# Supplementary material for: Di-μ-azido-κ4 N 1:N 1-bis­[(1,10-phen­anthroline-κ2 N,N′)(thio­cyanato-κN)lead(II)]
Source: Acta Crystallogr Sect E Struct Rep Online. 2010 Aug 18;66(Pt 9):m1120. doi: 10.1107/S1600536810032125 (PMC3008129; doi:10.1107/S1600536810032125)
Supplement: Supplementary file 2 [file e-66-m1120-Isup2.hkl]

# 
# h,k,l, Fc-squared, Fo-squared, sigma(Fo-squared) and status flag 
# 
data_I
_shelx_title '  P-1' 
_shelx_refln_list_code          4 
_shelx_F_calc_maximum      356.04 
_exptl_crystal_F_000       640.00 
_reflns_d_resolution_high  0.7697 
 
loop_ 
 _symmetry_equiv_pos_as_xyz 
 'x, y, z' 
 '-x, -y, -z' 
 
_cell_length_a    10.3412 
_cell_length_b    10.8327 
_cell_length_c    11.4178 
_cell_angle_alpha  89.923 
_cell_angle_beta   72.080 
_cell_angle_gamma  65.273 
 
_shelx_F_squared_multiplier     1.000 
 
loop_ 
 _refln_index_h 
 _refln_index_k 
 _refln_index_l 
 _refln_F_squared_calc 
 _refln_F_squared_meas 
 _refln_F_squared_sigma 
 _refln_observed_status 
   1   0   0    36082.92    28042.78    407.72 o 
   2   0   0     4760.25     4821.33     74.58 o 
   3   0   0     8025.48     7958.54    121.97 o 
   4   0   0      107.88      170.47     17.30 o 
   5   0   0       66.12       42.02     10.50 o 
   6   0   0     1391.98     1443.28     38.67 o 
   7   0   0      439.09      523.61     27.04 o 
   8   0   0     1321.29     1372.91     42.82 o 
   9   0   0     5088.94     5148.57    126.07 o 
  10   0   0     5112.29     5095.53    130.14 o 
  11   0   0     4471.04     4507.57    144.24 o 
 -11   1   0       81.90       91.65     34.91 o 
 -10   1   0     2156.76     2148.84     79.73 o 
  -9   1   0     6037.97     6024.74    144.14 o 
  -8   1   0     3139.33     3210.25     89.83 o 
  -7   1   0     9216.86     9073.48    152.61 o 
  -6   1   0     7632.12     7557.46    127.70 o 
  -5   1   0     7730.41     7380.97    232.94 o 
  -4   1   0     5432.68     5240.21     88.36 o 
  -3   1   0     2939.64     2978.58     97.88 o 
  -2   1   0     1755.39     1775.63     39.83 o 
  -1   1   0     1793.90     1920.87     45.36 o 
   0   1   0     6969.23     6899.57    284.92 o 
   1   1   0    12470.94    12325.69    177.11 o 
   2   1   0    12146.05    12238.82    177.55 o 
   3   1   0    12903.49    12982.55    191.63 o 
   4   1   0    23750.84    23489.42    342.59 o 
   5   1   0    16093.63    16758.07    251.26 o 
   6   1   0     6022.91     6101.36    104.07 o 
   7   1   0     3634.59     3650.25     72.67 o 
   8   1   0      220.39      219.07     20.96 o 
   9   1   0        8.68       22.11     17.21 o 
  10   1   0      880.18      849.25     49.92 o 
  11   1   0     2009.22     2001.12     75.95 o 
 -10   2   0      489.11      413.63     44.94 o 
  -9   2   0      313.77      317.08     38.09 o 
  -8   2   0     1052.18     1056.45     52.51 o 
  -7   2   0     1258.33     1232.58     52.34 o 
  -6   2   0     5414.33     5279.39    203.00 o 
  -5   2   0     9159.68     8644.79    231.15 o 
  -4   2   0    10121.43     9692.16    180.76 o 
  -3   2   0    22780.35    21261.49    543.85 o 
  -2   2   0     9783.08     9923.65    200.16 o 
  -1   2   0     7413.52     7366.54    200.51 o 
   0   2   0     1714.06     1757.30     49.52 o 
   1   2   0      219.60      300.24      7.40 o 
   2   2   0     1797.67     1958.34     32.83 o 
   3   2   0     6159.05     6408.66    122.96 o 
   4   2   0     4048.38     4013.31     67.05 o 
   5   2   0     9053.46     9280.41    144.74 o 
   6   2   0    16655.18    16829.89    254.35 o 
   7   2   0     7272.03     7452.96    125.80 o 
   8   2   0    11444.05    11507.36    186.30 o 
   9   2   0     2731.11     2720.41     64.39 o 
  10   2   0     2141.55     2091.62     58.08 o 
  11   2   0     1410.30     1364.25     60.93 o 
  12   2   0        8.01       19.06     30.31 o 
 -10   3   0     3946.10     4040.11    122.29 o 
  -9   3   0     1827.61     1998.25    117.93 o 
  -8   3   0     1401.93     1280.90     60.09 o 
  -7   3   0     2093.69     2096.56     71.51 o 
  -6   3   0      861.83      941.59     46.78 o 
  -5   3   0      128.86      149.49     17.33 o 
  -4   3   0     6479.91     6865.93    117.99 o 
  -3   3   0     8033.95     8305.05    132.69 o 
  -2   3   0     7354.85     7351.42    116.13 o 
  -1   3   0    23720.98    23384.36    588.50 o 
   0   3   0     6679.90     6658.63    122.79 o 
   1   3   0    22427.52    21968.73    318.20 o 
   2   3   0    12676.13    13044.65    189.91 o 
   3   3   0     5953.71     6048.25    120.41 o 
   4   3   0     9685.39    10240.68    236.69 o 
   5   3   0      270.40      376.45     21.96 o 
   6   3   0       31.93       46.05     10.70 o 
   7   3   0     2590.58     2604.59     55.71 o 
   8   3   0     6343.02     6341.33    144.51 o 
   9   3   0     4388.40     4409.84    105.74 o 
  10   3   0     5650.60     5658.72    109.63 o 
  11   3   0     4836.82     4725.75    120.37 o 
  12   3   0     2943.68     2889.19    131.04 o 
  -9   4   0     1915.58     1885.85     79.44 o 
  -8   4   0     4870.43     4758.35    182.09 o 
  -7   4   0     3626.57     3569.96    102.19 o 
  -6   4   0    10778.30    10784.31    435.44 o 
  -5   4   0     4615.23     4647.81    164.50 o 
  -4   4   0     1922.19     1895.84     45.19 o 
  -3   4   0      921.31      886.10     28.00 o 
  -2   4   0        6.50       38.30      9.27 o 
  -1   4   0      100.09      135.74     11.22 o 
   0   4   0     3407.27     3370.64     69.86 o 
   1   4   0     1443.39     1382.57     27.33 o 
   2   4   0    12936.58    12783.79    187.13 o 
   3   4   0    29566.75    29578.13    553.82 o 
   4   4   0    18356.84    19050.27    277.59 o 
   5   4   0    20071.24    20202.42    343.08 o 
   6   4   0     7314.29     7566.36    121.54 o 
   7   4   0     1393.25     1466.94     49.19 o 
   8   4   0       42.67       36.73     14.53 o 
   9   4   0     1001.93      977.79     36.24 o 
  10   4   0      764.16      744.63     42.32 o 
  11   4   0     2768.54     2712.96     69.69 o 
  12   4   0     2537.61     2440.73     82.03 o 
  -8   5   0        4.08      -30.07     28.86 o 
  -7   5   0      949.96     1001.93     58.83 o 
  -6   5   0     2902.25     2962.97     90.03 o 
  -5   5   0     5238.72     5175.83    124.52 o 
  -4   5   0     8898.74     8693.20    180.51 o 
  -3   5   0     6742.25     6528.28    118.26 o 
  -2   5   0    13311.09    13024.58    201.29 o 
  -1   5   0    12070.62    12521.83    191.79 o 
   0   5   0     1325.34     1269.54     32.65 o 
   1   5   0     3774.84     3766.88     63.86 o 
   2   5   0       26.20       41.75      5.77 o 
   3   5   0      306.88      293.68     19.31 o 
   4   5   0     2731.57     2690.33     46.56 o 
   5   5   0    10804.52    10979.88    238.64 o 
   6   5   0     7602.20     7743.28    123.37 o 
   7   5   0    18098.64    17774.50    291.43 o 
   8   5   0    14013.05    13991.65    218.31 o 
   9   5   0     7916.99     7998.00    233.07 o 
  10   5   0      809.56      890.94     40.07 o 
  11   5   0      518.39      682.16     50.57 o 
  12   5   0      206.56      232.58     37.63 o 
  -7   6   0     1997.80     2021.14    178.45 o 
  -6   6   0     1602.38     1534.28     76.88 o 
  -5   6   0       21.09       24.94     51.52 o 
  -4   6   0      157.52      185.14     27.98 o 
  -3   6   0     3845.54     3918.62    180.26 o 
  -2   6   0     6107.19     6233.02    114.63 o 
  -1   6   0     9072.18     9118.56    146.27 o 
   0   6   0    12003.19    11874.21    183.14 o 
   1   6   0     7198.20     6933.16    117.89 o 
   2   6   0    18656.27    18932.06    278.07 o 
   3   6   0     2251.97     2233.87     40.90 o 
   4   6   0      414.97      338.90     40.14 o 
   5   6   0      956.68      966.81     30.25 o 
   6   6   0     1285.19     1287.72     30.52 o 
   7   6   0     2141.06     2188.74     46.67 o 
   8   6   0     1654.65     1725.78     42.90 o 
   9   6   0     2444.88     2342.41     73.45 o 
  10   6   0     5841.44     6013.56    187.22 o 
  11   6   0     6188.11     6064.84    152.02 o 
  12   6   0     4229.83     4101.70    120.62 o 
  -7   7   0     7316.69     7011.56    196.98 o 
  -6   7   0     1388.85     1469.98     69.84 o 
  -5   7   0     1476.95     1545.27     65.99 o 
  -4   7   0     3063.63     3076.92     91.21 o 
  -3   7   0     1171.65     1185.91     50.84 o 
  -2   7   0      490.60      477.27     33.59 o 
  -1   7   0       98.64      104.07     14.89 o 
   0   7   0      488.46      515.51     57.94 o 
   1   7   0     4571.88     4483.74     79.03 o 
   2   7   0    11481.28    11583.88    217.99 o 
   3   7   0    10577.45    10811.72    164.98 o 
   4   7   0    13712.90    13529.54    260.56 o 
   5   7   0     6461.17     6539.55    137.95 o 
   6   7   0     3375.36     3456.59     84.96 o 
   7   7   0     1488.96     1483.88     50.32 o 
   8   7   0       25.43       49.76     19.69 o 
   9   7   0      187.51      233.33     28.14 o 
  10   7   0      804.83      829.48     48.93 o 
  11   7   0     2222.99     2175.76     79.22 o 
  12   7   0     2839.05     2524.10     90.76 o 
  -6   8   0     3231.42     3252.04    174.72 o 
  -5   8   0     5659.72     5629.19    144.68 o 
  -4   8   0     4255.40     4282.24    116.16 o 
  -3   8   0     6710.41     6442.15    148.63 o 
  -2   8   0     7459.82     7539.67    163.02 o 
  -1   8   0     3315.38     3246.45     83.64 o 
   0   8   0     2729.17     2678.84     57.65 o 
   1   8   0     1543.98     1567.94     39.11 o 
   2   8   0       98.29      126.18     13.10 o 
   3   8   0      931.18      939.02     73.82 o 
   4   8   0     3780.30     3915.69     96.98 o 
   5   8   0     5231.98     5114.49    115.40 o 
   6   8   0     2315.56     2321.00     65.89 o 
   7   8   0     4085.45     3810.56     95.17 o 
   8   8   0    10304.53     9582.51    200.92 o 
   9   8   0     4613.13     4259.06    109.42 o 
  10   8   0     3487.95     3420.65     99.24 o 
  11   8   0      454.08      439.36     72.97 o 
  12   8   0       31.18       66.78     32.25 o 
  -5   9   0      293.57      268.21     42.75 o 
  -4   9   0       91.91       86.77     31.69 o 
  -3   9   0      606.87      625.59     46.08 o 
  -2   9   0     3949.52     4025.87    106.21 o 
  -1   9   0     6718.71     6873.81    313.04 o 
   0   9   0     5490.65     5556.84    102.78 o 
   1   9   0    11039.76    10551.48    310.92 o 
   2   9   0     3440.08     3574.30     94.74 o 
   3   9   0     3596.55     3606.79     93.57 o 
   4   9   0     1647.09     1641.82     56.38 o 
   5   9   0       36.03       24.41     17.68 o 
   6   9   0      527.76      529.88     43.76 o 
   7   9   0      768.47      754.29     66.97 o 
   8   9   0     3212.49     3092.50     88.56 o 
   9   9   0     6074.42     5753.10    138.41 o 
  10   9   0     7430.68     6922.71    162.94 o 
  11   9   0     4367.65     4323.81    121.44 o 
  12   9   0     4446.87     4219.33    124.56 o 
  -4  10   0     1944.35     1823.93     77.29 o 
  -3  10   0     1954.31     1972.58    100.13 o 
  -2  10   0      393.34      431.00     40.07 o 
  -1  10   0       32.09       54.52     42.16 o 
   0  10   0     1228.98     1165.86     84.52 o 
   1  10   0     3358.74     3286.09    162.54 o 
   2  10   0     3655.30     3886.31    103.69 o 
   3  10   0     4449.67     4707.76    117.04 o 
   4  10   0     7615.17     7683.72    169.09 o 
   5  10   0     6951.04     6859.30    153.91 o 
   6  10   0     5747.93     5496.24    129.66 o 
   7  10   0     3768.61     3500.14     93.89 o 
   8  10   0      706.84      682.14     41.63 o 
   9  10   0      258.43      239.55     31.01 o 
  10  10   0      582.99      500.47     41.97 o 
  11  10   0     1006.56      891.85     78.89 o 
  12  10   0     1331.47     1212.28     67.31 o 
  -2  11   0     4233.26     4378.60    192.75 o 
  -1  11   0     3014.94     3051.96    149.37 o 
   0  11   0     1697.63     1827.15    109.96 o 
   1  11   0      609.99      527.04     64.34 o 
   2  11   0      117.65      131.92     28.72 o 
   3  11   0      123.20      112.61     27.52 o 
   4  11   0     1940.21     1889.04     68.38 o 
   5  11   0     3220.74     3208.60    106.50 o 
   6  11   0     4927.13     4869.13    122.17 o 
   7  11   0     5695.34     5381.82    131.02 o 
   8  11   0     3088.23     2976.13     89.07 o 
   9  11   0     5664.10     5433.11    136.66 o 
  10  11   0     1083.52      925.64    104.93 o 
  11  11   0      307.12      276.07     38.74 o 
  -1  12   0     2918.60     3073.22    158.37 o 
   0  12   0     3892.31     4066.83    176.79 o 
   1  12   0     3011.86     2844.89    137.98 o 
   2  12   0     3106.35     3287.62    143.65 o 
   3  12   0     1463.33     1520.96     65.50 o 
   4  12   0     1497.43     1528.10     64.83 o 
   5  12   0      190.22      241.84     33.60 o 
   6  12   0      495.22      485.29     41.02 o 
   7  12   0      500.42      544.43     64.47 o 
   8  12   0     1962.88     1857.17    114.84 o 
   9  12   0     4102.75     3817.33    214.57 o 
  10  12   0     2796.28     2720.99     92.17 o 
   1  13   0      955.70      904.50     90.78 o 
   2  13   0     3206.02     3040.95    143.71 o 
   3  13   0     9127.55     8647.83    280.26 o 
   4  13   0     5443.89     5698.10    187.30 o 
   5  13   0     2270.58     2310.11     84.32 o 
   6  13   0     2785.79     2716.32    102.21 o 
   7  13   0      716.02      701.47     50.36 o 
   8  13   0      129.01      171.80     56.32 o 
   9  13   0       85.46       50.75     29.40 o 
   5  14   0     1650.90     1742.57     77.80 o 
   6  14   0     2859.43     2906.91     99.49 o 
  -6 -14   1     2499.42     2747.75    145.21 o 
  -5 -14   1     3536.45     3552.12    110.68 o 
  -9 -13   1     2031.90     2061.20    134.95 o 
  -8 -13   1      233.99      182.57     58.30 o 
  -7 -13   1        5.15       11.79     26.33 o 
  -6 -13   1      140.68      167.11     32.95 o 
  -5 -13   1      901.90      970.35     57.65 o 
  -4 -13   1     1884.01     1861.14     74.64 o 
  -3 -13   1     4101.75     4088.81    161.65 o 
  -2 -13   1     2867.07     2825.87    134.04 o 
  -1 -13   1     1819.69     1767.74    114.63 o 
 -10 -12   1     2832.44     2660.03    148.77 o 
  -9 -12   1     4755.43     4774.28    127.36 o 
  -8 -12   1     4446.92     3893.13    166.83 o 
  -7 -12   1     5631.87     5297.77    132.19 o 
  -6 -12   1     2018.46     1980.43     72.00 o 
  -5 -12   1     1385.13     1323.56     59.53 o 
  -4 -12   1      133.03      162.84     30.85 o 
  -3 -12   1        7.47       14.54     25.72 o 
  -2 -12   1       28.20       46.52     38.70 o 
  -1 -12   1     2347.38     2368.50    122.22 o 
   0 -12   1     1743.34     1628.13    106.93 o 
   1 -12   1     2964.55     2927.25    150.93 o 
 -11 -11   1      642.14      610.86     85.26 o 
 -10 -11   1       15.59       31.67     27.92 o 
  -9 -11   1      171.95      196.57     31.57 o 
  -8 -11   1     2296.77     2346.13     98.68 o 
  -7 -11   1     2394.92     2166.95    117.25 o 
  -6 -11   1     4769.64     4830.42    120.41 o 
  -5 -11   1     5782.61     5734.60    137.06 o 
  -4 -11   1     4731.88     4928.72    146.92 o 
  -3 -11   1     5959.48     6211.29    147.95 o 
  -2 -11   1     4123.19     4172.01    112.72 o 
  -1 -11   1     1018.82      893.46     74.09 o 
   0 -11   1       58.16      114.91     44.99 o 
   1 -11   1       49.61       48.76     44.88 o 
   2 -11   1      676.79      773.77     89.98 o 
   3 -11   1     1671.70     2013.63    133.56 o 
 -11 -10   1     4035.62     3964.38    116.25 o 
 -10 -10   1     5509.16     5310.78    135.90 o 
  -9 -10   1     2774.79     2612.22     82.68 o 
  -8 -10   1      656.96      635.91     42.12 o 
  -7 -10   1       30.21       20.73     36.00 o 
  -6 -10   1      174.70      173.52     24.74 o 
  -5 -10   1      672.53      672.13     41.04 o 
  -4 -10   1     5621.15     5705.06    133.38 o 
  -3 -10   1     1986.14     1991.09     66.93 o 
  -2 -10   1     2436.35     2600.07     90.44 o 
  -1 -10   1     9498.65     9796.21    335.23 o 
   0 -10   1     4509.52     4517.29    171.84 o 
   1 -10   1     4055.25     3783.83    160.22 o 
   2 -10   1      599.42      623.40     49.91 o 
   3 -10   1      115.12      179.27     67.54 o 
   4 -10   1        0.54       -2.88     31.79 o 
 -12  -9   1      459.77      464.38     48.03 o 
 -11  -9   1     3279.82     3446.40    105.58 o 
 -10  -9   1     5566.00     5298.21    134.04 o 
  -9  -9   1     6042.70     5844.17    140.05 o 
  -8  -9   1     7637.28     7496.10    165.68 o 
  -7  -9   1     8241.65     7851.97    285.21 o 
  -6  -9   1    12459.71    12042.30    241.18 o 
  -5  -9   1     2262.38     2190.48     65.28 o 
  -4  -9   1      367.18      335.45     28.23 o 
  -3  -9   1       16.25       12.53     17.40 o 
  -2  -9   1     2073.85     2291.27     70.43 o 
  -1  -9   1     2254.60     2314.84     72.22 o 
   0  -9   1     6896.45     6712.38    141.15 o 
   1  -9   1     3986.89     4159.64    101.68 o 
   2  -9   1     1532.40     1589.32    117.90 o 
   3  -9   1     3610.05     3804.37    104.96 o 
   4  -9   1     2733.02     2860.77    120.54 o 
   5  -9   1      965.66      988.14     60.33 o 
 -12  -8   1      740.26      681.43     54.26 o 
 -11  -8   1      312.72      298.39     39.26 o 
 -10  -8   1      254.84      226.70     32.75 o 
  -9  -8   1     1076.65     1053.92     56.96 o 
  -8  -8   1      769.07      728.40     40.24 o 
  -7  -8   1     7414.54     7464.12    160.26 o 
  -6  -8   1    12826.45    11957.77    358.15 o 
  -5  -8   1    11054.86    10745.97    214.35 o 
  -4  -8   1     8775.13     9117.16    185.97 o 
  -3  -8   1     5859.18     5867.39    129.16 o 
  -2  -8   1     6447.81     6581.24    109.27 o 
  -1  -8   1      737.13      793.18     27.41 o 
   0  -8   1        7.77       30.19     21.36 o 
   1  -8   1        8.48       16.50     13.82 o 
   2  -8   1      406.77      427.06     54.42 o 
   3  -8   1      791.60      836.11     47.29 o 
   4  -8   1     4293.16     4361.21    115.86 o 
   5  -8   1     5561.33     5617.20    143.24 o 
   6  -8   1     3516.06     3541.09    111.76 o 
 -12  -7   1     4321.01     4141.26    219.79 o 
 -11  -7   1     5580.16     5672.35    145.41 o 
 -10  -7   1     4091.91     3952.75    109.08 o 
  -9  -7   1     3378.23     3242.29     90.64 o 
  -8  -7   1     1336.87     1400.75     52.62 o 
  -7  -7   1      374.47      449.93     30.55 o 
  -6  -7   1       83.65      108.60     30.37 o 
  -5  -7   1     2923.66     2841.15     90.69 o 
  -4  -7   1     3342.15     3656.28    115.25 o 
  -3  -7   1    10844.41    11158.96    170.41 o 
  -2  -7   1    14572.02    14763.78    222.21 o 
  -1  -7   1     8164.98     8360.28    133.70 o 
   0  -7   1    13033.65    13409.23    207.25 o 
   1  -7   1     3892.56     3864.52     74.02 o 
   2  -7   1     3969.89     3994.63     99.78 o 
   3  -7   1      816.14      882.43     53.87 o 
   4  -7   1      241.69      262.71     32.60 o 
   5  -7   1       25.36       41.65     31.70 o 
   6  -7   1     1006.75      908.60     56.39 o 
   7  -7   1     2266.39     2341.23     89.25 o 
 -12  -6   1     1351.47     1451.77     70.65 o 
 -11  -6   1     1654.32     1734.70     72.23 o 
 -10  -6   1     8325.96     8006.02    182.02 o 
  -9  -6   1     5486.23     5569.52    132.92 o 
  -8  -6   1     2745.05     2899.38     61.24 o 
  -7  -6   1    13630.86    13647.21    210.73 o 
  -6  -6   1     6428.19     6429.35    105.97 o 
  -5  -6   1     7141.45     7257.45    115.04 o 
  -4  -6   1     3653.60     4133.82     89.11 o 
  -3  -6   1      362.52      427.74     15.39 o 
  -2  -6   1      386.99      352.18     14.55 o 
  -1  -6   1     6011.52     5922.23     96.86 o 
   0  -6   1     2824.11     2764.54     53.74 o 
   1  -6   1     8473.42     8023.36    373.69 o 
   2  -6   1     7677.04     7729.65    129.18 o 
   3  -6   1     6024.39     6445.54    113.56 o 
   4  -6   1     6694.53     6719.04    149.03 o 
   5  -6   1     3347.05     3409.59     96.13 o 
   6  -6   1     1578.81     1509.42     64.74 o 
   7  -6   1       17.15        1.96     28.07 o 
   8  -6   1      201.74      180.32     39.38 o 
 -12  -5   1     2346.10     2199.19    118.12 o 
 -11  -5   1      589.82      618.06     47.90 o 
 -10  -5   1      147.61      157.57     22.57 o 
  -9  -5   1      344.27      337.50     32.73 o 
  -8  -5   1     4493.82     4212.72    317.50 o 
  -7  -5   1     3183.34     3059.89     61.67 o 
  -6  -5   1     9618.20     9689.82    152.08 o 
  -5  -5   1    16883.75    16939.11    251.28 o 
  -4  -5   1     6859.65     6763.22    131.31 o 
  -3  -5   1     9205.90     9219.48    177.39 o 
  -2  -5   1    11782.11    12480.76    185.15 o 
  -1  -5   1     6639.32     6994.18    109.40 o 
   0  -5   1      626.51      655.03     20.82 o 
   1  -5   1     3599.53     3790.94     82.62 o 
   2  -5   1     2779.73     2902.59     57.89 o 
   3  -5   1     5447.65     5427.73    123.09 o 
   4  -5   1     7606.64     7824.87    133.54 o 
   5  -5   1     5996.37     5896.41    135.95 o 
   6  -5   1     4187.93     4115.98    109.44 o 
   7  -5   1     2120.82     2234.65     79.44 o 
   8  -5   1     3689.55     3812.14    113.16 o 
 -12  -4   1     4633.03     4551.36    121.31 o 
 -11  -4   1     4347.51     4216.38     92.80 o 
 -10  -4   1     4484.38     4450.71     92.41 o 
  -9  -4   1     1967.43     2007.51     53.73 o 
  -8  -4   1     2862.15     2901.31     63.85 o 
  -7  -4   1      607.22      684.97     27.28 o 
  -6  -4   1       86.74       92.36     20.82 o 
  -5  -4   1     1096.95     1205.29     29.51 o 
  -4  -4   1    11409.36    12120.99    180.87 o 
  -3  -4   1    14192.18    14920.20    371.10 o 
  -2  -4   1    26283.04    25782.28    376.33 o 
  -1  -4   1    24680.47    24494.30    540.60 o 
   0  -4   1    10389.83    10003.14    151.35 o 
   1  -4   1    23873.24    23923.14    419.30 o 
   2  -4   1     3699.76     3821.04     98.43 o 
   3  -4   1      470.56      462.18     21.59 o 
   4  -4   1       41.02       85.62     14.69 o 
   5  -4   1     1595.72     1594.02     44.43 o 
   6  -4   1     2989.72     2900.58    123.07 o 
   7  -4   1     4424.07     4319.50    208.00 o 
   8  -4   1     2296.81     2304.59     99.60 o 
   9  -4   1     3896.44     3920.75    120.27 o 
 -12  -3   1       38.28       46.44     31.45 o 
 -11  -3   1     2726.31     2543.47     83.48 o 
 -10  -3   1     2766.06     2863.04     70.50 o 
  -9  -3   1     5642.42     5504.57    107.10 o 
  -8  -3   1    21557.14    21274.54    324.60 o 
  -7  -3   1    10879.57    11388.71    181.58 o 
  -6  -3   1     7567.47     7693.58    125.93 o 
  -5  -3   1     1961.22     1884.54     69.15 o 
  -4  -3   1     1679.41     1549.78     55.00 o 
  -3  -3   1      128.24      160.96      9.20 o 
  -2  -3   1     2369.84     2332.21     39.55 o 
  -1  -3   1      151.13      199.09      8.26 o 
   0  -3   1    10365.18    10121.77    150.27 o 
   1  -3   1    10896.59    10461.15    402.73 o 
   2  -3   1    19928.01    19844.17    292.24 o 
   3  -3   1    17672.35    16723.79    251.71 o 
   4  -3   1     4364.78     4203.14     77.71 o 
   5  -3   1     6449.76     6016.34    108.08 o 
   6  -3   1      839.03      789.81     33.43 o 
   7  -3   1       53.99      111.26     60.27 o 
   8  -3   1        6.82       28.13     24.77 o 
   9  -3   1      658.27      725.53     66.99 o 
  10  -3   1     1094.76     1152.81    115.97 o 
 -11  -2   1     1067.59     1070.31     59.02 o 
 -10  -2   1       63.04       79.87     26.75 o 
  -9  -2   1     1017.23     1016.84     50.45 o 
  -8  -2   1      873.80      926.97     35.08 o 
  -7  -2   1     8087.34     8136.93    136.40 o 
  -6  -2   1     5800.90     5892.80    101.45 o 
  -5  -2   1     6634.61     6300.65    103.77 o 
  -4  -2   1    13725.43    13801.32    205.89 o 
  -3  -2   1    12550.73    12770.93    188.24 o 
  -2  -2   1     6200.52     2374.31     64.95 o 
  -1  -2   1    10265.88    10629.01    179.61 o 
   0  -2   1     2299.38     2445.16     40.26 o 
   1  -2   1     1242.60     1398.96     66.75 o 
   2  -2   1     3767.66     3607.45     73.50 o 
   3  -2   1     8929.38     8987.00    168.50 o 
   4  -2   1    13002.98    12277.96    189.17 o 
   5  -2   1    10235.34     9671.50    155.94 o 
   6  -2   1     8532.33     8208.17    162.81 o 
   7  -2   1     7401.67     7427.63    158.44 o 
   8  -2   1     4662.77     4647.63    117.16 o 
   9  -2   1     3754.91     3816.55    107.10 o 
  10  -2   1      216.38      254.60     38.69 o 
 -11  -1   1     5160.88     5315.81    216.71 o 
 -10  -1   1     3650.48     3431.20     99.55 o 
  -9  -1   1     5039.96     5069.52    123.67 o 
  -8  -1   1     1603.75     1571.53     60.23 o 
  -7  -1   1       62.67       97.73     16.28 o 
  -6  -1   1       29.69       46.31     12.59 o 
  -5  -1   1      883.41      834.89     28.08 o 
  -4  -1   1     2167.37     2152.57     42.93 o 
  -3  -1   1    17521.38    17519.10    256.08 o 
  -2  -1   1    18772.71    18877.70    272.03 o 
  -1  -1   1     8406.25     8495.26    138.19 o 
   0  -1   1     5086.19     5586.72     82.09 o 
   1  -1   1     2426.00     2338.77     38.18 o 
   2  -1   1    17980.95    17164.04    249.23 o 
   3  -1   1      311.42      300.77     25.25 o 
   4  -1   1      502.08      534.40     20.40 o 
   5  -1   1       76.76      108.74     20.18 o 
   6  -1   1     4150.40     4011.29     92.92 o 
   7  -1   1     2558.70     2490.45     57.83 o 
   8  -1   1    12128.60    12216.38    200.49 o 
   9  -1   1     8008.26     7755.52    208.25 o 
  10  -1   1     3530.21     3739.78    162.94 o 
  11  -1   1     3012.50     3175.18    210.52 o 
 -11   0   1     1154.44     1008.79     61.38 o 
 -10   0   1     3927.29     3872.18    115.66 o 
  -9   0   1     4432.96     4637.66    170.80 o 
  -8   0   1     5454.96     5122.44    127.85 o 
  -7   0   1     7757.63     7674.42    131.76 o 
  -6   0   1     4316.04     4256.41     79.74 o 
  -5   0   1     9070.59     9478.28    150.69 o 
  -4   0   1     2181.71     2317.26     45.95 o 
  -3   0   1      345.44      407.99     26.30 o 
  -2   0   1       39.55       62.94      6.79 o 
  -1   0   1     7917.66     8385.85    122.31 o 
   0   0   1    15292.90    14423.80    257.37 o 
   1   0   1    18934.59    18073.05    300.34 o 
   2   0   1    12557.40    12167.22    177.25 o 
   3   0   1    20575.57    19185.27    348.96 o 
   4   0   1     9242.50     8648.75    134.29 o 
   5   0   1     1497.01     1310.84     43.51 o 
   6   0   1     4493.63     4577.67     83.31 o 
   7   0   1     1312.58     1421.04     40.65 o 
   8   0   1     2171.61     2158.64     59.14 o 
   9   0   1     4914.78     4768.33     95.81 o 
  10   0   1     3420.82     3393.51     97.86 o 
  11   0   1     2007.77     2001.00     77.55 o 
 -10   1   1       52.25       41.58     30.74 o 
  -9   1   1       12.11       38.18     27.00 o 
  -8   1   1     2286.33     2219.95     74.23 o 
  -7   1   1     1703.78     1677.12     59.49 o 
  -6   1   1     9483.51     9111.49    150.39 o 
  -5   1   1    15296.28    15272.16    233.79 o 
  -4   1   1    14428.95    14455.04    218.97 o 
  -3   1   1    18522.18    18731.52    296.80 o 
  -2   1   1     8933.26     8798.49    218.81 o 
  -1   1   1     3001.51     3054.85    113.28 o 
   0   1   1     1176.70     1554.02     50.46 o 
   1   1   1        4.77       55.97     14.68 o 
   2   1   1     2192.02     2278.10     47.35 o 
   3   1   1     7539.75     7528.59    113.57 o 
   4   1   1    11158.34    11140.74    167.82 o 
   5   1   1    23937.27    24222.30    355.45 o 
   6   1   1    13026.21    12945.89    200.21 o 
   7   1   1     9191.85     9189.99    150.72 o 
   8   1   1     7237.61     7123.01    124.67 o 
   9   1   1      464.02      487.15     29.38 o 
  10   1   1     2441.56     2345.94    150.23 o 
  11   1   1        6.43       -3.33     25.46 o 
  12   1   1      498.64      488.09     56.68 o 
 -10   2   1     3663.97     3803.17    200.44 o 
  -9   2   1     8000.03     7691.99    178.68 o 
  -8   2   1     4325.08     4329.76    114.48 o 
  -7   2   1      454.61      496.39     38.23 o 
  -6   2   1       16.28       50.02     20.08 o 
  -5   2   1      369.97      343.51     20.24 o 
  -4   2   1     2141.85     1890.62     53.98 o 
  -3   2   1     6014.11     6223.06    125.77 o 
  -2   2   1    20468.33    20954.17    306.17 o 
  -1   2   1    11386.34    11650.90    172.03 o 
   0   2   1    11584.85    11938.68    208.40 o 
   1   2   1    23487.69    22770.89    328.35 o 
   2   2   1      596.13      610.74     12.63 o 
   3   2   1     5248.70     5418.96     83.26 o 
   4   2   1        9.33        7.46      5.53 o 
   5   2   1     3346.18     3589.39     63.38 o 
   6   2   1     1210.16     1282.20     33.10 o 
   7   2   1     7068.34     7124.62    120.21 o 
   8   2   1     5781.95     5815.96    105.00 o 
   9   2   1     6366.42     6679.34    120.71 o 
  10   2   1     6210.32     6343.69    119.57 o 
  11   2   1     3673.67     3600.16    103.75 o 
  12   2   1     2631.60     2584.58     88.11 o 
  -9   3   1     4959.15     5094.36    206.92 o 
  -8   3   1     5281.18     5450.50    137.94 o 
  -7   3   1     3801.83     3612.10    100.19 o 
  -6   3   1     9329.79     8699.17    405.95 o 
  -5   3   1     1587.09     1632.28     56.83 o 
  -4   3   1     1517.31     1559.91     38.13 o 
  -3   3   1      277.65      297.99     16.62 o 
  -2   3   1      668.84      737.88     20.45 o 
  -1   3   1     5995.55     6176.37     97.32 o 
   0   3   1     7246.59     7140.71    109.52 o 
   1   3   1      550.87      549.64     21.41 o 
   2   3   1    30597.31    29594.28    530.17 o 
   3   3   1    19567.98    19054.08    276.76 o 
   4   3   1     7726.17     7791.78    132.07 o 
   5   3   1     6514.90     6232.04     99.73 o 
   6   3   1     1364.60     1343.46     43.90 o 
   7   3   1     1994.43     2039.60     54.56 o 
   8   3   1       13.44       28.52     13.83 o 
   9   3   1     1809.00     1765.95     62.36 o 
  10   3   1     1092.80     1106.01     41.69 o 
  11   3   1     4105.51     4257.95     91.85 o 
  12   3   1     4357.84     4471.10    119.62 o 
  -9   4   1      204.03      222.49     41.23 o 
  -8   4   1      423.77      405.62     59.75 o 
  -7   4   1     3432.14     3299.67    179.43 o 
  -6   4   1     4757.24     4586.71    352.10 o 
  -5   4   1     8103.24     8191.31    330.95 o 
  -4   4   1    11465.33    11416.21    224.96 o 
  -3   4   1     9799.00    10004.63    158.20 o 
  -2   4   1     8448.42     8364.38    144.88 o 
  -1   4   1     2655.61     2736.39     60.06 o 
   0   4   1      174.44      216.99     26.15 o 
   1   4   1      410.89      441.40     17.66 o 
   2   4   1      964.37      972.21     19.99 o 
   3   4   1     6791.06     7132.55    139.03 o 
   4   4   1    10398.99    10676.51    158.73 o 
   5   4   1     6318.71     5996.64     95.47 o 
   6   4   1    13395.91    13521.47    204.82 o 
   7   4   1    11738.85    12064.48    187.40 o 
   8   4   1     1707.41     1675.30     56.63 o 
   9   4   1     5541.63     5539.16    102.48 o 
  10   4   1      972.40      969.24     47.92 o 
  11   4   1      100.72       95.27     21.67 o 
  12   4   1       49.72       51.85     23.13 o 
  -8   5   1     1173.82     1101.84     64.74 o 
  -7   5   1     1179.65     1219.62     62.14 o 
  -6   5   1       74.97       54.66     26.02 o 
  -5   5   1      815.43      803.12     46.17 o 
  -4   5   1     1111.94     1094.47     56.93 o 
  -3   5   1     7865.93     7819.63    163.22 o 
  -2   5   1     6261.49     6348.03    106.50 o 
  -1   5   1    10346.24    10340.43    205.97 o 
   0   5   1    10865.66    10831.67    167.56 o 
   1   5   1     6700.24     6657.73    126.99 o 
   2   5   1    13620.22    13993.23    207.09 o 
   3   5   1      944.06     1003.22     61.46 o 
   4   5   1      995.19     1236.64    181.44 o 
   5   5   1      240.94      259.95     12.39 o 
   6   5   1     3907.85     4023.41    101.34 o 
   7   5   1     5612.32     5809.61     98.30 o 
   8   5   1    15361.19    15259.67    235.40 o 
   9   5   1     7598.76     7482.72    128.92 o 
  10   5   1     7061.07     6786.44    364.04 o 
  11   5   1     5497.09     5262.45    136.40 o 
  12   5   1     1331.43     1368.01     67.39 o 
  -7   6   1     3815.35     3964.33    173.23 o 
  -6   6   1     2966.56     2978.68     94.38 o 
  -5   6   1     4517.88     4532.66    118.38 o 
  -4   6   1      989.08      985.79     60.41 o 
  -3   6   1      580.44      576.08     37.56 o 
  -2   6   1       16.42       15.76     16.95 o 
  -1   6   1     3096.61     3270.62     88.26 o 
   0   6   1     4577.01     4756.19     83.10 o 
   1   6   1    21143.89    21496.18    347.22 o 
   2   6   1    17878.74    17926.68    265.09 o 
   3   6   1    16277.93    16449.39    308.95 o 
   4   6   1    13194.43    13371.34    267.76 o 
   5   6   1     4465.84     4422.74     98.47 o 
   6   6   1     4051.11     4141.14    103.96 o 
   7   6   1      162.79      189.20     13.34 o 
   8   6   1      111.06      132.45     22.16 o 
   9   6   1      217.18      169.32     35.70 o 
  10   6   1     3857.79     3835.73    105.29 o 
  11   6   1     3074.93     2917.78     92.74 o 
  12   6   1     4751.99     4917.88    135.15 o 
  13   6   1     6305.44     6518.08    169.20 o 
  -6   7   1     2177.92     2295.59     85.69 o 
  -5   7   1     1414.84     1576.18     67.42 o 
  -4   7   1     5451.84     5369.38    132.84 o 
  -3   7   1     6373.93     6320.53    180.91 o 
  -2   7   1     3920.14     3791.43     96.22 o 
  -1   7   1     8284.44     8239.84    168.98 o 
   0   7   1     2380.11     2545.02     53.77 o 
   1   7   1     1189.12     1356.30     42.47 o 
   2   7   1     3533.68     3844.33     68.53 o 
   3   7   1     3526.42     3581.71     61.92 o 
   4   7   1     3069.45     2934.24     74.46 o 
   5   7   1    10956.33    10824.69    214.07 o 
   6   7   1    10914.20    10606.00    317.38 o 
   7   7   1     7063.66     6935.07    149.82 o 
   8   7   1     7196.72     7031.02    154.65 o 
   9   7   1     4168.06     3949.42    140.22 o 
  10   7   1     2292.46     2107.01     97.14 o 
  11   7   1       74.11       48.01     27.51 o 
  12   7   1      188.24      155.94     35.54 o 
  13   7   1      581.02      549.86     52.71 o 
  -5   8   1      479.59      426.46     44.68 o 
  -4   8   1     1702.71     1707.76     69.15 o 
  -3   8   1     2292.22     2425.26     79.05 o 
  -2   8   1     6312.05     6209.23    141.77 o 
  -1   8   1     4966.62     5095.75    118.26 o 
   0   8   1     5232.55     5280.92    103.45 o 
   1   8   1     7950.41     8110.00    133.83 o 
   2   8   1     1420.94     1408.05     42.06 o 
   3   8   1     2810.75     2884.39     76.87 o 
   4   8   1       99.74      153.17     20.96 o 
   5   8   1      659.69      725.27     36.82 o 
   6   8   1     1414.66     1323.32     48.25 o 
   7   8   1     8416.82     8169.69    316.91 o 
   8   8   1     3088.18     2974.65     97.51 o 
   9   8   1     6435.86     6478.83    315.48 o 
  10   8   1     7647.68     7066.99    164.38 o 
  11   8   1     4000.80     3972.46    138.79 o 
  12   8   1     2996.59     2727.78     94.26 o 
  -4   9   1     1833.60     1774.90     73.96 o 
  -3   9   1        9.57       53.59     28.28 o 
  -2   9   1      465.06      486.55     65.87 o 
  -1   9   1     1078.09     1134.20    119.17 o 
   0   9   1     4002.98     4100.70    173.37 o 
   1   9   1     4888.23     5013.81    121.06 o 
   2   9   1     8193.94     5523.57    179.19 o 
   3   9   1     6321.99     6487.35    145.70 o 
   4   9   1     7891.81     7774.32    167.50 o 
   5   9   1     8217.50     8114.63    173.16 o 
   6   9   1     2156.20     2226.18    102.16 o 
   7   9   1      822.48      831.73     69.04 o 
   8   9   1       36.39       75.29     28.35 o 
   9   9   1     1365.05     1281.63     54.79 o 
  10   9   1     1316.21     1265.99     59.29 o 
  11   9   1     3123.88     2970.93     95.36 o 
  12   9   1     3850.76     3721.00    170.02 o 
  -3  10   1      870.09      929.64    128.74 o 
  -2  10   1     1376.44     1390.20    103.54 o 
  -1  10   1      851.89      726.47     79.02 o 
   0  10   1      674.81      692.38     73.49 o 
   1  10   1       91.43       83.45     39.13 o 
   2  10   1      928.39     1037.61     75.00 o 
   3  10   1      858.29      852.51     45.72 o 
   4  10   1     3939.56     4056.16    166.44 o 
   5  10   1     8469.72     8657.92    187.03 o 
   6  10   1    11708.62    11607.84    239.16 o 
   7  10   1     7635.39     7336.78    164.06 o 
   8  10   1     4514.52     4354.38    195.93 o 
   9  10   1     2780.76     2635.14     82.69 o 
  10  10   1       90.59      105.20     28.29 o 
  11  10   1      785.03      879.51     80.57 o 
  12  10   1        8.02       48.44     31.95 o 
  -2  11   1      802.60      874.36     95.92 o 
  -1  11   1     3601.40     3839.97    172.51 o 
   0  11   1     4773.84     4909.07    196.19 o 
   1  11   1     2751.02     2639.72    128.67 o 
   2  11   1     4507.56     4591.36    175.38 o 
   3  11   1     1471.23     1492.57     61.95 o 
   4  11   1      516.79      498.65     40.22 o 
   5  11   1      208.47      231.87     31.81 o 
   6  11   1     2581.56     2640.23     82.23 o 
   7  11   1     3159.99     3083.48    236.07 o 
   8  11   1     5698.36     5190.69    201.68 o 
   9  11   1     4873.47     4780.11    125.80 o 
  10  11   1     5225.90     4755.25    127.92 o 
  11  11   1     5362.07     5277.14    149.76 o 
   0  12   1     1512.77     1582.50    110.79 o 
   1  12   1     3577.70     3599.58    161.33 o 
   2  12   1     1766.36     1684.89    104.37 o 
   3  12   1     2294.84     2156.97    112.79 o 
   4  12   1     4149.90     4261.46    116.89 o 
   5  12   1     2791.38     2774.21     89.16 o 
   6  12   1     1982.72     2176.05     77.78 o 
   7  12   1     1147.09     1171.10     58.66 o 
   8  12   1      141.06      156.63     30.91 o 
   9  12   1      433.76      419.24     41.82 o 
  10  12   1     1854.31     1731.41     73.37 o 
  11  12   1     2134.19     2124.69    194.25 o 
   2  13   1      351.14      399.85     66.60 o 
   3  13   1     3333.09     2995.55    141.76 o 
   4  13   1     3021.96     2964.18    137.10 o 
   5  13   1     2924.88     2911.35    140.63 o 
   6  13   1     4158.63     4060.65    117.05 o 
   7  13   1     3153.80     3052.17    150.99 o 
   8  13   1     1993.79     1893.77     75.06 o 
   9  13   1     1323.06     1220.72     66.76 o 
   5  14   1        5.08       35.58     43.03 o 
   6  14   1      313.24      380.27     66.76 o 
  -8 -13   2     4405.37     4062.18    186.36 o 
  -7 -13   2     3805.48     4061.87    185.19 o 
  -6 -13   2      901.73      752.55     84.45 o 
  -5 -13   2      226.70      247.29     59.97 o 
  -4 -13   2      179.20      125.79     52.62 o 
  -3 -13   2      884.94      974.28    110.04 o 
  -2 -13   2      956.01      992.29     83.03 o 
  -1 -13   2     2360.52     2360.10    125.96 o 
 -10 -12   2      328.36      329.73     74.02 o 
  -9 -12   2     1090.66     1017.49     99.78 o 
  -8 -12   2     4934.32     4417.94    190.98 o 
  -7 -12   2     4258.48     4212.85    183.30 o 
  -6 -12   2     4931.99     4969.31    198.62 o 
  -5 -12   2     4196.05     4274.98    129.36 o 
  -4 -12   2     3012.59     3003.13     91.61 o 
  -3 -12   2      709.58      843.31     51.17 o 
  -2 -12   2      174.57      159.93     32.76 o 
  -1 -12   2      118.78       85.18     42.54 o 
   0 -12   2      213.55      201.40     54.21 o 
   1 -12   2      746.44      706.98     82.38 o 
 -10 -11   2     1856.00     1721.76    119.80 o 
  -9 -11   2      313.04      411.49     68.54 o 
  -8 -11   2      243.49      218.31     55.09 o 
  -7 -11   2        9.15       32.67     22.66 o 
  -6 -11   2      834.90      914.99     48.52 o 
  -5 -11   2     1920.51     1953.94     67.39 o 
  -4 -11   2     5981.60     6036.07    142.08 o 
  -3 -11   2     9776.57     9899.48    212.44 o 
  -2 -11   2     9733.26     9821.14    212.30 o 
  -1 -11   2     5142.11     5342.42    134.77 o 
   0 -11   2     1771.74     1686.72    102.21 o 
   1 -11   2     1109.61     1086.98     91.82 o 
   2 -11   2       16.07       33.63     45.97 o 
   3 -11   2        0.88      -68.17     45.45 o 
 -11 -10   2     2467.98     2214.64    137.05 o 
 -10 -10   2     4955.02     4848.33    204.77 o 
  -9 -10   2     6297.79     5741.19    222.49 o 
  -8 -10   2     4192.06     4105.04    106.68 o 
  -7 -10   2     2285.97     2469.48     82.16 o 
  -6 -10   2     2132.42     2172.87     67.32 o 
  -5 -10   2      313.22      331.53     70.05 o 
  -4 -10   2       13.68        8.09     43.68 o 
  -3 -10   2      287.09      239.11     27.96 o 
  -2 -10   2      419.09      443.49     77.39 o 
  -1 -10   2     3161.81     3198.78     91.93 o 
   0 -10   2     7444.73     7313.50    194.26 o 
   1 -10   2     4133.88     3798.67    157.50 o 
   2 -10   2     8775.71     8917.55    256.74 o 
   3 -10   2     4921.27     5073.12    220.43 o 
   4 -10   2      614.38      645.58     51.57 o 
 -11  -9   2      852.72     1030.34     99.47 o 
 -10  -9   2      576.10      583.47     45.06 o 
  -9  -9   2     3569.68     3318.49     95.32 o 
  -8  -9   2     1665.29     1576.36     58.53 o 
  -7  -9   2     7895.57     7829.93    169.12 o 
  -6  -9   2     4728.95     4529.36    174.55 o 
  -5  -9   2     6433.46     6337.41    139.46 o 
  -4  -9   2     6169.41     6362.34    140.30 o 
  -3  -9   2     1937.37     1986.57     62.51 o 
  -2  -9   2      975.11      971.20     44.95 o 
  -1  -9   2        4.83       13.55     12.28 o 
   0  -9   2      201.28      240.69     20.56 o 
   1  -9   2     2323.56     2398.23     69.55 o 
   2  -9   2     5012.60     5058.57    160.93 o 
   3  -9   2     5465.02     5469.45    247.55 o 
   4  -9   2     4020.78     4051.46    139.63 o 
   5  -9   2     2043.17     2105.56     81.54 o 
 -11  -8   2     2693.36     2541.55    124.46 o 
 -10  -8   2     2625.02     2543.97     84.60 o 
  -9  -8   2     1866.81     1851.85     66.40 o 
  -8  -8   2      156.33      151.04     24.34 o 
  -7  -8   2      568.18      514.33     32.41 o 
  -6  -8   2     2894.54     2871.09     75.89 o 
  -5  -8   2     4128.05     3866.27    136.52 o 
  -4  -8   2     6385.13     6338.29    136.14 o 
  -3  -8   2    10482.95    10467.89    163.45 o 
  -2  -8   2     9490.47     9443.80    149.90 o 
  -1  -8   2     7664.10     7775.93    128.21 o 
   0  -8   2     6084.44     6251.93    108.90 o 
   1  -8   2     1634.41     1605.47     43.83 o 
   2  -8   2      267.99      272.07     23.18 o 
   3  -8   2      526.43      627.04     41.76 o 
   4  -8   2      249.11      299.09     35.01 o 
   5  -8   2      911.99      911.81     55.37 o 
   6  -8   2     3006.97     3050.35    101.77 o 
 -12  -7   2     2449.50     2582.37    147.01 o 
 -11  -7   2     3670.01     3647.12    110.42 o 
 -10  -7   2     7394.49     7455.43    173.20 o 
  -9  -7   2     6257.22     5809.56    169.56 o 
  -8  -7   2     6276.85     6361.89    143.21 o 
  -7  -7   2     3071.89     3016.92     79.63 o 
  -6  -7   2      847.02      837.60     36.26 o 
  -5  -7   2     2273.36     2300.21    134.89 o 
  -4  -7   2      167.80      214.90     27.37 o 
  -3  -7   2      112.84      135.59     12.93 o 
  -2  -7   2     5795.49     5852.98     96.81 o 
  -1  -7   2    11158.86    11355.72    176.56 o 
   0  -7   2     4200.62     4298.76     87.73 o 
   1  -7   2    15221.66    15105.73    399.97 o 
   2  -7   2     5931.93     6064.83    154.07 o 
   3  -7   2     4800.61     5043.89     96.56 o 
   4  -7   2     3203.92     3238.22     90.74 o 
   5  -7   2      236.11      245.91     33.19 o 
   6  -7   2      146.50      152.03     38.80 o 
   7  -7   2      278.68      329.49     43.13 o 
 -12  -6   2      961.66      984.04     84.81 o 
 -11  -6   2       80.73       79.77     31.51 o 
 -10  -6   2      344.11      295.31     35.55 o 
  -9  -6   2      982.44      965.34     37.24 o 
  -8  -6   2     5805.34     5713.59    103.76 o 
  -7  -6   2     3578.07     3617.12     70.62 o 
  -6  -6   2     7971.57     8128.21    131.43 o 
  -5  -6   2     9173.52     9408.53    312.38 o 
  -4  -6   2    11496.06    12178.21    321.78 o 
  -3  -6   2     8421.53     8569.86    133.13 o 
  -2  -6   2      146.80      138.69     10.53 o 
  -1  -6   2      569.60      748.31     23.68 o 
   0  -6   2       26.98       37.29      9.71 o 
   1  -6   2      160.20      136.63     13.86 o 
   2  -6   2     4215.98     3982.18     91.91 o 
   3  -6   2     7596.24     7808.59    133.53 o 
   4  -6   2     5977.11     6084.01    111.73 o 
   5  -6   2    12322.80    12164.29    246.30 o 
   6  -6   2     9439.51     9250.30    202.22 o 
   7  -6   2     2872.49     2854.87     93.75 o 
   8  -6   2     1531.85     1532.67    148.88 o 
 -12  -5   2     3105.15     2968.34    138.16 o 
 -11  -5   2     4393.35     4478.70    118.86 o 
 -10  -5   2     2120.09     2223.61     60.95 o 
  -9  -5   2     1696.01     1715.98     50.07 o 
  -8  -5   2     2513.77     2544.33     59.30 o 
  -7  -5   2      127.39      144.67     45.42 o 
  -6  -5   2      758.07      788.89     30.72 o 
  -5  -5   2     5554.04     5893.03    121.86 o 
  -4  -5   2    11749.25    12257.89    317.56 o 
  -3  -5   2     9699.21     9773.78    148.79 o 
  -2  -5   2    17421.52    17358.12    254.71 o 
  -1  -5   2     5922.07     5750.05     92.13 o 
   0  -5   2     7351.12     7235.65    115.06 o 
   1  -5   2     6294.09     6239.11    103.31 o 
   2  -5   2      268.21      281.23     17.83 o 
   3  -5   2      412.55      423.71     24.96 o 
   4  -5   2     1561.82     1595.46     57.98 o 
   5  -5   2     1209.10     1205.20     45.98 o 
   6  -5   2     1179.40     1074.30     51.83 o 
   7  -5   2     6605.02     6464.89    182.14 o 
   8  -5   2     3996.35     3984.32    149.94 o 
   9  -5   2     3875.23     3834.73    117.67 o 
 -11  -4   2     3486.74     3537.07    153.48 o 
 -10  -4   2     3275.33     3220.04     76.11 o 
  -9  -4   2     5954.47     6032.48    113.64 o 
  -8  -4   2     4796.42     4879.11     93.73 o 
  -7  -4   2     3696.43     3644.84     72.29 o 
  -6  -4   2     5608.71     5749.53     98.56 o 
  -5  -4   2      222.43      250.16     31.69 o 
  -4  -4   2      928.39     1133.12    116.14 o 
  -3  -4   2      627.55      662.21     18.39 o 
  -2  -4   2     5009.43     5187.14     81.83 o 
  -1  -4   2     3481.88     3404.90     56.77 o 
   0  -4   2    20806.29    20129.20    293.98 o 
   1  -4   2    15401.55    15440.58    230.53 o 
   2  -4   2    23236.90    23102.98    340.85 o 
   3  -4   2     8393.18     8428.86    164.85 o 
   4  -4   2     3606.31     3726.88     76.75 o 
   5  -4   2     1964.04     1977.35     50.89 o 
   6  -4   2     1020.70     1009.99     38.83 o 
   7  -4   2      214.55      225.08     31.34 o 
   8  -4   2      555.93      559.33     45.96 o 
   9  -4   2     2564.91     2685.30     93.31 o 
 -11  -3   2      553.80      626.75     49.08 o 
 -10  -3   2       54.71       80.73     27.10 o 
  -9  -3   2     1013.65     1090.11     41.63 o 
  -8  -3   2    10457.71    10105.08    196.36 o 
  -7  -3   2    19358.68    19165.34    292.41 o 
  -6  -3   2     5995.24     6040.73    103.85 o 
  -5  -3   2    19811.71    20589.88    305.24 o 
  -4  -3   2    10822.76    11168.24    224.83 o 
  -3  -3   2     2404.96     2224.15     69.85 o 
  -2  -3   2     3457.69     3457.64     71.89 o 
  -1  -3   2     2168.81     2284.10     39.04 o 
   0  -3   2       57.17       98.48     19.80 o 
   1  -3   2     8940.31     8909.19    135.82 o 
   2  -3   2     9277.54     9161.13    141.88 o 
   3  -3   2     6764.33     6526.55    107.66 o 
   4  -3   2    10961.11    10263.53    196.79 o 
   5  -3   2     9482.07     9079.63    150.63 o 
   6  -3   2     7675.07     7141.53    126.81 o 
   7  -3   2     3832.98     3667.46     80.28 o 
   8  -3   2     1670.30     1665.69     66.22 o 
   9  -3   2     1265.90     1264.76     61.45 o 
  10  -3   2      179.65      215.24     38.94 o 
 -11  -2   2     3859.19     3823.62    110.43 o 
 -10  -2   2     3449.43     3539.30    101.83 o 
  -9  -2   2     2883.93     2880.35     84.28 o 
  -8  -2   2      687.75      686.68     46.36 o 
  -7  -2   2      559.49      572.04     28.57 o 
  -6  -2   2     2099.40     2253.82     50.47 o 
  -5  -2   2     9868.43    10461.32    163.46 o 
  -4  -2   2     9518.39     9647.28    148.74 o 
  -3  -2   2    30038.43    31203.89    554.01 o 
  -2  -2   2    14084.83    14255.20    270.17 o 
  -1  -2   2    19689.72    19503.70    452.15 o 
   0  -2   2    18910.21    18651.40    268.35 o 
   1  -2   2      143.89      164.67     15.25 o 
   2  -2   2     7185.00     7093.83    110.45 o 
   3  -2   2      401.97      462.84     18.37 o 
   4  -2   2       58.47       69.13     13.03 o 
   5  -2   2     2624.10     2588.15     55.07 o 
   6  -2   2     6309.64     6150.79    144.20 o 
   7  -2   2     4198.97     4146.71    107.74 o 
   8  -2   2     8432.65     8143.84    176.41 o 
   9  -2   2     3488.28     3540.00    101.10 o 
  10  -2   2     3907.06     3851.30    140.20 o 
  11  -2   2     1482.42     1496.32     72.43 o 
 -11  -1   2     2325.49     2232.60     85.32 o 
 -10  -1   2     4654.40     4581.25    121.83 o 
  -9  -1   2     4563.49     4366.37    244.20 o 
  -8  -1   2     6494.90     6329.66    143.13 o 
  -7  -1   2     5253.36     5323.85     98.73 o 
  -6  -1   2     2510.78     2482.13     54.69 o 
  -5  -1   2     1322.48     1348.14     34.62 o 
  -4  -1   2      288.05      268.96     18.64 o 
  -3  -1   2       33.98       64.63      8.44 o 
  -2  -1   2     9082.87     9483.92    275.65 o 
  -1  -1   2    14425.04    14194.75    205.94 o 
   0  -1   2    15553.83    15318.95    272.87 o 
   1  -1   2    35887.36    30774.76    585.15 o 
   2  -1   2     7041.38     6644.67    144.88 o 
   3  -1   2    25716.53    24727.69    358.49 o 
   4  -1   2    13814.33    13954.44    210.17 o 
   5  -1   2     1679.82     1778.28     41.25 o 
   6  -1   2      956.87      906.30     31.34 o 
   7  -1   2       90.43       99.04     16.72 o 
   8  -1   2      256.26      261.29     29.68 o 
   9  -1   2      471.21      456.63     38.35 o 
  10  -1   2     3976.07     4160.33    113.99 o 
  11  -1   2     3989.09     4090.03    117.51 o 
 -10   0   2       10.49       14.72     29.04 o 
  -9   0   2     2368.35     2293.55     78.70 o 
  -8   0   2     5456.55     5169.82    125.46 o 
  -7   0   2     2366.70     2349.30     71.93 o 
  -6   0   2    15236.94    14660.44    228.16 o 
  -5   0   2     7871.66     7731.90    127.06 o 
  -4   0   2    11757.15    11853.89    181.87 o 
  -3   0   2    14544.82    15089.45    223.91 o 
  -2   0   2     1439.49     1444.65     28.75 o 
  -1   0   2     8680.82     9137.04    275.41 o 
   0   0   2       12.70       48.57      7.76 o 
   1   0   2     3413.25     3578.97     54.73 o 
   2   0   2     2605.05     2683.21     43.87 o 
   3   0   2    16188.43    15346.56    224.69 o 
   4   0   2     9988.35     9661.67    148.35 o 
   5   0   2    12336.20    11726.81    180.79 o 
   6   0   2     9828.52     9806.64    216.66 o 
   7   0   2     9057.15     9090.29    193.32 o 
   8   0   2     5082.63     5109.35     97.33 o 
   9   0   2      128.53      189.89     22.59 o 
  10   0   2       58.47       78.11     26.83 o 
  11   0   2      833.38      892.57     56.64 o 
 -10   1   2     2271.18     2161.77     84.75 o 
  -9   1   2      174.06      223.91     35.34 o 
  -8   1   2       26.70       42.13     25.01 o 
  -7   1   2        0.93       -5.57     19.77 o 
  -6   1   2      218.85      184.96     24.88 o 
  -5   1   2     6241.15     6351.05    108.40 o 
  -4   1   2    13649.66    13779.79    210.21 o 
  -3   1   2     8338.65     8603.04    133.93 o 
  -2   1   2    18308.40    18856.37    312.53 o 
  -1   1   2    36501.88    36957.39    528.71 o 
   0   1   2    12455.13    12803.99    224.14 o 
   1   1   2     5410.63     5710.00     84.99 o 
   2   1   2      622.75      655.97     14.50 o 
   3   1   2      506.83      532.86     14.53 o 
   4   1   2      820.13      821.03     21.14 o 
   5   1   2     2724.99     2632.13     60.87 o 
   6   1   2     6044.28     6130.90    103.13 o 
   7   1   2     9988.86     9874.73    181.23 o 
   8   1   2     6038.23     6151.27    110.51 o 
   9   1   2     9632.01     9973.13    168.83 o 
  10   1   2     4266.97     4116.65    120.41 o 
  11   1   2     2110.98     2092.55     75.27 o 
  12   1   2     1062.68     1080.31     60.09 o 
  -9   2   2     3905.85     3846.95    113.67 o 
  -8   2   2     1695.56     1660.74     68.58 o 
  -7   2   2     3394.25     3270.25     93.74 o 
  -6   2   2     5099.48     4788.05    147.19 o 
  -5   2   2     1214.73     1214.49     48.13 o 
  -4   2   2     2813.89     2827.68    112.98 o 
  -3   2   2     1092.21     1100.09     42.07 o 
  -2   2   2      712.93      726.49     28.62 o 
  -1   2   2    20897.16    21770.97    456.86 o 
   0   2   2   126767.80   108669.86   1570.83 o 
   1   2   2    35172.83    34180.49    588.61 o 
   2   2   2    23590.87    22966.47    399.00 o 
   3   2   2     9166.22     9164.56    187.05 o 
   4   2   2    10791.50    10891.76    205.57 o 
   5   2   2     5026.42     5067.89     83.57 o 
   6   2   2       27.22       94.89     46.46 o 
   7   2   2      358.67      338.31     19.96 o 
   8   2   2      735.85      764.25     44.12 o 
   9   2   2     2280.32     2355.38     66.50 o 
  10   2   2     2993.04     3013.14     70.80 o 
  11   2   2     5420.03     5516.04    111.21 o 
  12   2   2     3334.97     3302.76    178.29 o 
  -9   3   2      582.59      612.72     52.69 o 
  -8   3   2     1211.68     1096.92    103.41 o 
  -7   3   2     6183.20     6157.91    147.28 o 
  -6   3   2     5746.41     5499.84    241.17 o 
  -5   3   2    10097.23     9846.39    201.23 o 
  -4   3   2     5866.03     5765.83    127.31 o 
  -3   3   2     4428.10     4453.01    100.71 o 
  -2   3   2     5879.04     6073.30    248.62 o 
  -1   3   2      104.19      116.47     14.15 o 
   0   3   2       93.48      139.61      9.19 o 
   1   3   2     4369.27     4892.75     77.34 o 
   2   3   2     7895.60     7792.36    126.81 o 
   3   3   2    13233.58    13483.60    197.38 o 
   4   3   2    18264.73    18830.99    274.05 o 
   5   3   2    27010.98    27816.37    481.97 o 
   6   3   2    16549.05    16912.94    397.81 o 
   7   3   2     5658.84     5527.89     95.66 o 
   8   3   2     1546.83     1593.82     42.03 o 
   9   3   2     1133.83     1160.04     38.56 o 
  10   3   2       17.05       26.24     17.18 o 
  11   3   2       14.06       15.89     19.83 o 
  12   3   2     1459.52     1441.82     52.51 o 
  -8   4   2      340.40      267.68     40.53 o 
  -7   4   2       21.57      -11.35     36.91 o 
  -6   4   2     1627.87     1674.57     65.97 o 
  -5   4   2     2818.87     2799.14     82.44 o 
  -4   4   2     6807.95     6762.21    147.61 o 
  -3   4   2    11485.50    11526.28    224.32 o 
  -2   4   2     6121.34     6274.73    131.46 o 
  -1   4   2    10759.09    10735.96    164.72 o 
   0   4   2     6237.53     6284.45    100.56 o 
   1   4   2     7289.50     7151.27    139.80 o 
   2   4   2     8392.37     8453.61    128.19 o 
   3   4   2     1002.71     1014.73     23.88 o 
   4   4   2       28.35       66.57     10.99 o 
   5   4   2     4588.16     4844.72     78.83 o 
   6   4   2     9639.56     9769.28    194.46 o 
   7   4   2     6791.03     6889.96    113.59 o 
   8   4   2     6964.87     6783.65    149.01 o 
   9   4   2     4866.17     4900.25     92.54 o 
  10   4   2     8964.22     8703.97    150.11 o 
  11   4   2     3058.09     3017.79     72.26 o 
  12   4   2     2013.69     2006.47     60.45 o 
  13   4   2      747.58      919.64     62.92 o 
  -8   5   2     2601.67     2634.32     95.73 o 
  -7   5   2     3882.42     3998.92    116.67 o 
  -6   5   2     1942.87     1901.16     72.49 o 
  -5   5   2     1540.45     1525.01     61.26 o 
  -4   5   2      373.29      369.14     34.15 o 
  -3   5   2      623.13      622.33     66.14 o 
  -2   5   2     1731.77     1801.96     56.83 o 
  -1   5   2     4176.64     4181.86     73.76 o 
   0   5   2     6441.54     6535.96    106.68 o 
   1   5   2    15689.32    15659.40    234.20 o 
   2   5   2    10454.63    10511.94    159.90 o 
   3   5   2    13853.31    14022.27    207.65 o 
   4   5   2     9463.50     9589.88    187.29 o 
   5   5   2     4073.62     4188.69     69.13 o 
   6   5   2     2502.21     2591.39     48.84 o 
   7   5   2       55.85       59.28     10.35 o 
   8   5   2      623.65      604.72     25.10 o 
   9   5   2     2568.62     2585.64     57.78 o 
  10   5   2     6542.41     6405.10    116.46 o 
  11   5   2     4449.56     4346.61    118.69 o 
  12   5   2     4789.59     4630.35    347.66 o 
  13   5   2     2796.35     2754.39     98.76 o 
  -7   6   2     2718.06     2757.10     97.14 o 
  -6   6   2     6335.42     6280.57    158.76 o 
  -5   6   2     2753.51     2762.51     89.06 o 
  -4   6   2     4184.35     3919.75    105.11 o 
  -3   6   2     3809.82     3805.64     98.82 o 
  -2   6   2     2241.99     2305.53     68.92 o 
  -1   6   2      910.53      925.26     39.70 o 
   0   6   2       13.59       64.73     11.70 o 
   1   6   2      157.47      163.21     16.90 o 
   2   6   2     4165.83     4027.75    148.48 o 
   3   6   2    11733.41    12032.10    180.97 o 
   4   6   2    14238.89    14888.10    299.37 o 
   5   6   2    12435.49    12272.61    238.34 o 
   6   6   2     9369.90     9762.11    182.78 o 
   7   6   2     8704.24     8794.61    199.41 o 
   8   6   2     2344.77     2274.98     69.10 o 
   9   6   2      291.76      299.96     30.32 o 
  10   6   2       14.97       67.26     23.78 o 
  11   6   2     1157.92     1064.79     55.44 o 
  12   6   2      579.24      714.74     54.03 o 
  13   6   2     2510.03     2597.89     95.22 o 
  -6   7   2      235.37      242.78     65.35 o 
  -5   7   2      756.71      757.55     52.89 o 
  -4   7   2     3060.29     3198.35     95.97 o 
  -3   7   2     4988.39     5008.74    211.97 o 
  -2   7   2    10263.69    10338.38    210.91 o 
  -1   7   2     8361.39     8298.97    172.00 o 
   0   7   2     7960.45     7755.34    128.77 o 
   1   7   2     6396.22     6382.51    155.32 o 
   2   7   2      214.22      240.14     24.92 o 
   3   7   2     1415.23     1446.73     31.90 o 
   4   7   2       23.62       74.01     16.40 o 
   5   7   2     1028.78     1037.77     42.03 o 
   6   7   2     3544.55     3540.56    120.62 o 
   7   7   2     8914.49     8575.73    179.83 o 
   8   7   2    13322.12    12856.88    258.25 o 
   9   7   2    14572.14    14403.66    289.59 o 
  10   7   2     2519.01     2563.96     81.56 o 
  11   7   2     2869.92     3161.80     98.34 o 
  12   7   2     1320.08     1356.48     66.89 o 
  13   7   2       17.29        9.23     31.94 o 
  -5   8   2     1598.31     1564.81     72.08 o 
  -4   8   2      465.49      513.27     44.72 o 
  -3   8   2      235.68      275.12     35.27 o 
  -2   8   2      725.70      683.88     44.02 o 
  -1   8   2     3416.26     3398.10     90.86 o 
   0   8   2     4215.52     4061.31     98.33 o 
   1   8   2     7047.28     6917.73    117.38 o 
   2   8   2    10089.37    10144.45    161.30 o 
   3   8   2     3580.16     3493.32     89.11 o 
   4   8   2     5759.43     5839.01    130.80 o 
   5   8   2     2178.51     2033.67     62.35 o 
   6   8   2      249.38      258.93     56.38 o 
   7   8   2        0.96       55.13     32.95 o 
   8   8   2      359.60      340.22     31.22 o 
   9   8   2      495.49      505.81     50.10 o 
  10   8   2     3347.57     3342.14     97.47 o 
  11   8   2     6211.06     5748.13    145.66 o 
  12   8   2     3853.54     3857.47    116.29 o 
  13   8   2     4631.30     4627.07    136.25 o 
  -4   9   2     2203.40     2166.52     84.04 o 
  -3   9   2     4137.70     4226.17    117.23 o 
  -2   9   2     2598.05     2560.99     88.15 o 
  -1   9   2      454.43      446.19     37.23 o 
   0   9   2      191.98      188.86     25.67 o 
   1   9   2      949.53     1102.36     77.59 o 
   2   9   2     2439.61     2448.01     73.63 o 
   3   9   2     3640.68     3642.94     95.52 o 
   4   9   2    10253.58    10274.43    212.98 o 
   5   9   2     5691.37     5594.47    129.91 o 
   6   9   2     3822.44     3714.54     96.48 o 
   7   9   2     3717.36     3546.33    123.39 o 
   8   9   2     2859.08     2780.13    122.35 o 
   9   9   2     1066.40     1012.96     50.00 o 
  10   9   2        6.95       -7.27     22.71 o 
  11   9   2        7.44       24.68     26.35 o 
  12   9   2     1325.13     1309.98     68.52 o 
  -3  10   2     3216.77     3432.77    107.88 o 
  -2  10   2     5878.63     5684.20    222.08 o 
  -1  10   2     4809.55     4912.42    195.54 o 
   0  10   2     2333.21     2260.53    119.66 o 
   1  10   2     2546.12     2466.31    120.94 o 
   2  10   2     2192.96     2114.27    107.72 o 
   3  10   2      300.20      293.44     93.18 o 
   4  10   2       62.80       67.98     23.54 o 
   5  10   2     1319.72     1379.29     61.27 o 
   6  10   2      370.92      375.17     34.30 o 
   7  10   2     2617.46     2600.90    107.46 o 
   8  10   2     8647.56     7962.89    271.65 o 
   9  10   2     5617.24     5252.34    132.57 o 
  10  10   2     3666.06     3432.60    102.53 o 
  11  10   2     1753.01     1537.78     68.70 o 
  12  10   2     2048.88     1926.48     80.75 o 
  -2  11   2      848.85      875.45     99.14 o 
  -1  11   2     1279.36     1428.47    110.87 o 
   0  11   2     2956.71     3010.21    147.44 o 
   1  11   2     3923.43     3683.45    159.43 o 
   2  11   2     3637.24     3720.64    156.21 o 
   3  11   2     7433.63     7026.96    233.73 o 
   4  11   2     2218.72     2266.43     77.13 o 
   5  11   2     2297.49     2416.66     79.95 o 
   6  11   2     2000.00     1993.85    140.86 o 
   7  11   2       66.56      121.88     27.10 o 
   8  11   2      478.85      501.79     41.27 o 
   9  11   2     2129.85     2086.94    120.71 o 
  10  11   2     2904.91     2888.69     93.70 o 
  11  11   2     2756.80     2580.62     91.68 o 
   0  12   2        0.68        2.22     47.62 o 
   1  12   2      256.51      263.98     60.34 o 
   2  12   2      387.77      393.76     63.48 o 
   3  12   2     2145.29     2209.59    116.58 o 
   4  12   2     4210.31     3874.44    157.11 o 
   5  12   2     5421.79     5270.79    136.20 o 
   6  12   2     5477.86     5325.10    137.29 o 
   7  12   2     4182.07     4118.14    115.36 o 
   8  12   2     2296.33     2203.38     79.08 o 
   9  12   2      609.98      501.00     45.31 o 
  10  12   2      147.42      165.62     36.00 o 
  11  12   2       25.70        2.86     30.51 o 
   2  13   2     1725.47     1689.69    112.88 o 
   3  13   2     1002.42      853.11     85.85 o 
   4  13   2      377.77      344.55     59.99 o 
   5  13   2      421.80      474.71     65.30 o 
   6  13   2     1968.26     1882.03     77.21 o 
   7  13   2     2374.28     2470.05     88.67 o 
   8  13   2     2255.58     2206.82     84.67 o 
   9  13   2     4130.96     3943.58    184.99 o 
  -8 -13   3     5176.03     4973.76    215.60 o 
  -7 -13   3     2901.29     2855.07    155.15 o 
  -6 -13   3     4898.81     4758.68    203.29 o 
  -5 -13   3     2927.09     3065.94    153.32 o 
  -4 -13   3     1591.21     1679.26    111.54 o 
  -3 -13   3      275.13      370.29     67.68 o 
  -2 -13   3        5.28       42.81     49.65 o 
  -9 -12   3        4.25       64.19     54.21 o 
  -8 -12   3      216.02      155.77     60.24 o 
  -7 -12   3     2374.64     2257.75    133.48 o 
  -6 -12   3     1850.28     1756.29    116.66 o 
  -5 -12   3     4328.24     4491.91    187.12 o 
  -4 -12   3     6135.85     6261.98    232.99 o 
  -3 -12   3     1723.05     1852.38    113.01 o 
  -2 -12   3     3056.71     3231.08     98.44 o 
  -1 -12   3     3194.06     3229.88    101.04 o 
   0 -12   3      752.25      785.33     78.99 o 
   1 -12   3      476.79      481.27     72.25 o 
 -10 -11   3     4904.81     4625.87    208.56 o 
  -9 -11   3     4012.26     4084.19    185.79 o 
  -8 -11   3     2110.87     2038.77    122.86 o 
  -7 -11   3     1349.81     1213.36     99.36 o 
  -6 -11   3      201.35      182.91     51.33 o 
  -5 -11   3       91.37      110.38     45.66 o 
  -4 -11   3      103.40      100.97     45.01 o 
  -3 -11   3     2022.03     2156.57     72.01 o 
  -2 -11   3     3204.52     3299.22     95.33 o 
  -1 -11   3     3881.69     3998.71    110.39 o 
   0 -11   3     5519.73     5918.31    198.97 o 
   1 -11   3     2624.61     2684.70    130.70 o 
   2 -11   3     2357.90     2454.44    135.24 o 
   3 -11   3      810.42      782.50     91.50 o 
 -10 -10   3     2859.63     2803.14    154.32 o 
  -9 -10   3     3312.43     3219.74    156.83 o 
  -8 -10   3     4789.95     4444.44    186.06 o 
  -7 -10   3     8973.70     8647.49    293.75 o 
  -6 -10   3     3407.37     3487.59    153.40 o 
  -5 -10   3     5053.03     5418.00    126.59 o 
  -4 -10   3     1887.18     1893.30     93.93 o 
  -3 -10   3     2546.42     2644.36     77.48 o 
  -2 -10   3     1535.45     1603.57     59.67 o 
  -1 -10   3      787.63      810.83     46.78 o 
   0 -10   3      782.75      825.75     49.42 o 
   1 -10   3     2472.73     2378.22     67.71 o 
   2 -10   3     4041.55     4098.06    106.08 o 
   3 -10   3     4566.77     4679.36    122.53 o 
   4 -10   3     3742.16     3992.09    275.89 o 
 -11  -9   3     3036.02     3003.63    161.38 o 
 -10  -9   3     1123.83     1105.61     97.04 o 
  -9  -9   3       22.70       72.78     49.89 o 
  -8  -9   3      462.37      459.78     65.06 o 
  -7  -9   3      103.85      145.74     23.44 o 
  -6  -9   3     2513.55     2581.43    107.02 o 
  -5  -9   3     5139.08     5130.13    134.80 o 
  -4  -9   3     5469.91     5569.22    163.98 o 
  -3  -9   3    11832.32    12040.17    241.15 o 
  -2  -9   3     9990.06     9758.75    202.20 o 
  -1  -9   3     4173.45     4246.23     80.80 o 
   0  -9   3     1973.82     2100.50     51.85 o 
   1  -9   3      201.33      186.41     21.10 o 
   2  -9   3       19.39       49.35     18.51 o 
   3  -9   3      271.39      349.80     34.53 o 
   4  -9   3     1151.73     1206.80     58.10 o 
   5  -9   3     1804.93     1824.09     76.75 o 
 -11  -8   3     3589.80     3530.23    169.26 o 
 -10  -8   3     5858.43     6274.07    237.07 o 
  -9  -8   3     3697.29     3762.44    164.02 o 
  -7  -8   3     2893.23     3000.65     80.88 o 
  -6  -8   3     1571.19     1564.42     51.48 o 
  -5  -8   3       93.97       91.14     17.90 o 
  -4  -8   3     2278.95     2271.35     62.65 o 
  -3  -8   3     1300.82     1249.79     33.24 o 
  -2  -8   3     4927.51     4878.48     85.83 o 
  -1  -8   3     7352.45     7551.04    125.68 o 
   0  -8   3     7246.59     7427.91    150.65 o 
   1  -8   3     8527.57     8660.10    146.05 o 
   2  -8   3     1413.52     1484.01     45.05 o 
   3  -8   3     3650.30     3760.71    192.73 o 
   4  -8   3      942.70     1022.28     52.72 o 
   5  -8   3       10.68       11.16     26.33 o 
   6  -8   3       45.10       55.66     31.49 o 
 -11  -7   3     1385.06     1417.13    110.17 o 
 -10  -7   3     1450.72     1453.73    100.32 o 
  -9  -7   3     3435.94     3355.00    131.36 o 
  -8  -7   3     5596.04     2808.76    100.84 o 
  -7  -7   3    11722.21    10592.92   1211.03 o 
  -6  -7   3    25416.94    25398.07    851.70 o 
  -5  -7   3     6211.01     6310.92    224.40 o 
  -4  -7   3     4302.16     4367.13     97.94 o 
  -3  -7   3     2870.32     2943.49     55.92 o 
  -2  -7   3      243.74      265.29     15.65 o 
  -1  -7   3      580.81      576.79     23.04 o 
   0  -7   3     1961.04     1921.81     69.40 o 
   1  -7   3     2275.53     2294.00     53.78 o 
   2  -7   3     2048.99     2007.06     49.95 o 
   3  -7   3     4779.35     5098.00    134.05 o 
   4  -7   3     6428.62     6465.56    120.41 o 
   5  -7   3     4369.61     4252.96    112.32 o 
   6  -7   3     1928.27     1964.39    116.72 o 
   7  -7   3      690.55      632.08     52.47 o 
 -11  -6   3     2133.77     2135.87    126.69 o 
 -10  -6   3     1201.27     1248.33     60.82 o 
  -9  -6   3      742.88      651.58     81.24 o 
  -8  -6   3      129.25      115.17     17.87 o 
  -7  -6   3     4134.00     4175.45    100.91 o 
  -6  -6   3     5864.24     5995.03    124.78 o 
  -5  -6   3    10505.80    10754.61    292.25 o 
  -4  -6   3    10831.81    11196.28    249.42 o 
  -3  -6   3     9617.17     9805.14    151.66 o 
  -2  -6   3    11647.63    11851.28    180.30 o 
  -1  -6   3     3870.12     4180.03     72.81 o 
   0  -6   3     3373.75     3520.35     65.42 o 
   1  -6   3     3397.78     3476.48     67.03 o 
   2  -6   3       95.05       89.86     14.33 o 
   3  -6   3      126.56      137.72     20.71 o 
   4  -6   3     2270.12     2366.55    132.55 o 
   5  -6   3     5355.82     5284.48    107.49 o 
   6  -6   3     8062.68     8005.10    179.52 o 
   7  -6   3     2596.20     2711.23    140.74 o 
   8  -6   3     1559.35     1609.02     74.29 o 
 -11  -5   3     5171.30     5152.85    129.59 o 
 -10  -5   3     4388.77     4388.90     94.89 o 
  -9  -5   3     6317.75     6254.71    117.80 o 
  -8  -5   3     6415.23     6196.71    112.96 o 
  -7  -5   3     2584.36     2612.09     58.65 o 
  -6  -5   3     1086.44      903.28    144.52 o 
  -5  -5   3       31.27       48.56     10.92 o 
  -4  -5   3      518.94      613.51     20.66 o 
  -3  -5   3     8513.14     8546.61    167.19 o 
  -2  -5   3     5244.59     5179.54     83.95 o 
  -1  -5   3    10253.53    10525.56    160.21 o 
   0  -5   3    21225.30    21450.76    315.99 o 
   1  -5   3     9373.79     9440.97    217.74 o 
   2  -5   3    13477.54    13168.67    203.91 o 
   3  -5   3     2694.51     2604.34     56.57 o 
   4  -5   3     1372.90     1446.37     42.65 o 
   5  -5   3      908.59      896.27     43.74 o 
   6  -5   3       47.28       59.69     19.53 o 
   7  -5   3      241.62      244.18     33.97 o 
   8  -5   3     1612.33     1661.05     71.18 o 
   9  -5   3     2723.96     3067.73    103.94 o 
 -11  -4   3       54.08       60.54     30.76 o 
 -10  -4   3     4772.11     4692.88    119.62 o 
  -9  -4   3     2593.10     2468.84     63.19 o 
  -8  -4   3     3067.43     3110.68     69.51 o 
  -7  -4   3     9400.80     9566.70    157.82 o 
  -6  -4   3     7651.77     7759.31    160.37 o 
  -5  -4   3    13797.92    14411.76    290.70 o 
  -4  -4   3     6994.79     7604.65    120.67 o 
  -3  -4   3     7298.95     8012.93    193.37 o 
  -2  -4   3     2509.03     2949.98     84.39 o 
  -1  -4   3       80.01      112.38      8.46 o 
   0  -4   3     1523.11     1658.32     34.19 o 
   1  -4   3     6747.87     6347.19    102.68 o 
   2  -4   3     5338.55     5353.33     91.06 o 
   3  -4   3    12765.39    12781.72    198.88 o 
   4  -4   3    11286.29    11148.47    178.93 o 
   5  -4   3     6802.56     6645.55    118.80 o 
   6  -4   3     4638.20     4443.52    108.82 o 
   7  -4   3     1113.10     1107.69     53.27 o 
   8  -4   3      697.85      755.57     49.31 o 
   9  -4   3        0.22       21.26     28.80 o 
  10  -4   3      668.37      716.16     56.91 o 
 -11  -3   3     1820.96     1614.87    111.99 o 
 -10  -3   3     1051.19     1035.37     54.47 o 
  -9  -3   3      263.70      251.60     32.05 o 
  -8  -3   3      987.22      980.01     42.51 o 
  -7  -3   3     1170.64     1203.88     39.16 o 
  -6  -3   3     4350.73     4228.15     79.41 o 
  -5  -3   3     6102.78     6397.96    133.47 o 
  -4  -3   3     8267.40     8517.51    134.45 o 
  -3  -3   3     9739.16     9572.67    147.41 o 
  -2  -3   3    11604.85    12256.99    328.32 o 
  -1  -3   3    31127.81    31366.89    493.57 o 
   0  -3   3    11436.89    11643.93    172.99 o 
   1  -3   3      453.30      558.40     20.61 o 
   2  -3   3      106.33      180.93     23.70 o 
   3  -3   3     4445.52     4623.14     81.15 o 
   4  -3   3     5583.08     5671.99     99.30 o 
   5  -3   3     7080.38     6612.11    115.67 o 
   6  -3   3     3574.34     3366.05     97.80 o 
   7  -3   3     3971.12     3817.01     98.85 o 
   8  -3   3     8368.15     8499.78    185.17 o 
   9  -3   3     2663.01     2436.56     83.35 o 
  10  -3   3     2454.73     2384.31    175.53 o 
 -11  -2   3     3091.59     3035.04     99.92 o 
 -10  -2   3     5181.02     5199.82    132.88 o 
  -9  -2   3     5273.49     4992.30    174.02 o 
  -8  -2   3     5447.33     5516.31    129.35 o 
  -7  -2   3     3023.10     3047.29     66.81 o 
  -6  -2   3     1388.41     1401.12     39.25 o 
  -5  -2   3      381.71      411.89     21.33 o 
  -4  -2   3      868.13      948.50     34.41 o 
  -3  -2   3     5226.81     5730.68    122.90 o 
  -2  -2   3    18857.99    19324.72    281.12 o 
  -1  -2   3    14945.72    14727.84    255.41 o 
   0  -2   3    27702.17    26669.64    384.32 o 
   1  -2   3    31807.98    29934.33    751.09 o 
   2  -2   3    11035.40    11063.73    166.87 o 
   3  -2   3     7541.86     7195.83    115.13 o 
   4  -2   3      154.81      163.05     24.63 o 
   5  -2   3      471.75      480.03     31.43 o 
   6  -2   3       98.63       85.89     15.25 o 
   7  -2   3     2770.99     2686.24    119.77 o 
   8  -2   3     1940.54     1844.84     53.46 o 
   9  -2   3     4627.95     4675.60    120.05 o 
  10  -2   3     3112.18     3039.77     95.72 o 
  11  -2   3     3629.56     3755.74    220.66 o 
 -10  -1   3      469.59      437.36     44.41 o 
  -9  -1   3     4381.52     4163.71    179.33 o 
  -8  -1   3     8508.19     8268.46    531.91 o 
  -7  -1   3     8107.00     8000.18    169.37 o 
  -6  -1   3     9159.00     9102.36    150.04 o 
  -5  -1   3     3374.05     3486.01     66.97 o 
  -4  -1   3    10712.80    10740.65    166.37 o 
  -3  -1   3     1920.78     2133.24     57.76 o 
  -2  -1   3     1432.23     1525.53     31.32 o 
  -1  -1   3     1763.56     2000.40     70.07 o 
   0  -1   3     6700.07     6669.81     99.53 o 
   1  -1   3     5659.15     5721.31     99.17 o 
   2  -1   3    16320.83    15147.13    379.73 o 
   3  -1   3    14201.88    13740.42    204.69 o 
   4  -1   3    10759.60    10436.51    161.27 o 
   5  -1   3    13891.10    13329.56    205.15 o 
   6  -1   3     3895.58     3886.08     84.41 o 
   7  -1   3     3544.62     3507.38     73.05 o 
   8  -1   3      508.55      477.77     29.18 o 
   9  -1   3       16.78       14.30     18.16 o 
  10  -1   3       17.79       18.78     25.74 o 
  11  -1   3     2302.73     2318.50     84.90 o 
 -10   0   3      941.33      883.80     78.88 o 
  -9   0   3      117.13      143.79     42.33 o 
  -8   0   3       35.84       26.67     25.16 o 
  -7   0   3      407.76      346.75     81.78 o 
  -6   0   3      973.52      826.12     42.27 o 
  -5   0   3     6624.65     6521.04    114.16 o 
  -4   0   3     8382.92     8646.57    137.66 o 
  -3   0   3    14367.56    14891.02    222.90 o 
  -2   0   3    21670.31    22804.69    427.61 o 
  -1   0   3     7124.64     7216.62    110.17 o 
   0   0   3     1759.50     1817.14     39.58 o 
   1   0   3     1301.64     1391.04     31.29 o 
   2   0   3        2.63       27.96     12.15 o 
   3   0   3       25.37       42.87      6.75 o 
   4   0   3     5983.87     5813.47     93.80 o 
   5   0   3     7832.88     7664.05    123.06 o 
   6   0   3     8951.78     8763.79    141.91 o 
   7   0   3    13911.11    14046.93    220.21 o 
   8   0   3    13346.12    13028.40    209.80 o 
   9   0   3     6492.13     6544.74    121.60 o 
  10   0   3     1152.71     1186.10     46.17 o 
  11   0   3     1735.24     1767.69     70.49 o 
  12   0   3        7.70       46.82     32.84 o 
  -9   1   3     5115.48     4917.49    131.53 o 
  -8   1   3     3969.00     3796.27    171.80 o 
  -7   1   3     3241.08     3102.03     89.48 o 
  -6   1   3     2465.07     2378.26     72.58 o 
  -5   1   3      121.77      144.09     22.32 o 
  -4   1   3      328.18      358.56     18.37 o 
  -3   1   3     5660.41     5715.66     93.96 o 
  -2   1   3     8931.54     9504.70    144.94 o 
  -1   1   3    15134.83    15276.65    224.51 o 
   0   1   3     3521.26     4274.70     68.52 o 
   1   1   3     1637.13     1607.10     29.55 o 
   2   1   3    48723.22    43778.52    626.76 o 
   3   1   3     3049.39     3112.66     51.83 o 
   4   1   3    13122.25    13355.26    198.18 o 
   5   1   3     3199.50     3439.10     65.73 o 
   6   1   3       41.28       36.55     10.35 o 
   7   1   3     1226.93     1269.55     36.15 o 
   8   1   3    14302.09    14010.42    228.49 o 
   9   1   3     5439.42     5504.21    104.69 o 
  10   1   3     3796.00     4047.14    130.45 o 
  11   1   3     4894.74     5071.55    106.20 o 
  12   1   3     2766.43     2675.30     89.54 o 
  -9   2   3      632.83      559.66     50.22 o 
  -8   2   3     3770.24     3631.83    106.81 o 
  -7   2   3     5336.69     5094.74    128.24 o 
  -6   2   3     5620.29     5560.97    240.91 o 
  -5   2   3    11298.36    11150.80    341.73 o 
  -4   2   3     4031.40     3994.91     95.67 o 
  -3   2   3     4160.44     4188.06    108.08 o 
  -2   2   3      750.54      762.94     30.97 o 
  -1   2   3      130.43      141.96     14.64 o 
   0   2   3     1020.34     1057.55     23.25 o 
   1   2   3    10286.36    10701.87    208.89 o 
   2   2   3    12512.81    12748.12    273.40 o 
   3   2   3    21139.36    20939.34    379.23 o 
   4   2   3    14551.78    13048.95    808.20 o 
   5   2   3     5274.17     4983.93    108.11 o 
   6   2   3     9933.85     9737.15    152.47 o 
   7   2   3     3930.54     3861.32     72.44 o 
   8   2   3       44.52       45.05     13.75 o 
   9   2   3      155.56      156.87     19.65 o 
  10   2   3     1080.59     1039.78     40.38 o 
  11   2   3      604.99      638.57     36.60 o 
  12   2   3     3097.81     3259.74    115.74 o 
  -8   3   3       11.24       33.77     31.11 o 
  -7   3   3      197.63      235.34     39.90 o 
  -6   3   3     4004.35     3845.93    104.43 o 
  -5   3   3     4930.55     4819.59    117.43 o 
  -4   3   3     9668.29     9655.13    195.94 o 
  -3   3   3    10819.56    10768.87    290.86 o 
  -2   3   3     7724.34     7690.41    153.76 o 
  -1   3   3    11080.94    11142.92    359.62 o 
   0   3   3     6484.51     6862.09    107.18 o 
   1   3   3     7992.69     8254.53    126.13 o 
   2   3   3      714.19      833.94     27.36 o 
   3   3   3     3034.30     3177.59     53.51 o 
   4   3   3     2747.78     2976.72    149.28 o 
   5   3   3    18026.84    18711.56    368.23 o 
   6   3   3    11860.28    12140.80    235.53 o 
   7   3   3    10055.77    10150.61    307.92 o 
   8   3   3     6972.03     6897.55    117.59 o 
   9   3   3     4609.48     4476.59     87.08 o 
  10   3   3     8759.61     8268.88    144.87 o 
  11   3   3      561.44      569.04     34.37 o 
  12   3   3      282.51      362.28     35.24 o 
  13   3   3       17.83       10.32     32.08 o 
  -8   4   3     6402.03     6163.65    174.04 o 
  -7   4   3     2656.32     2548.68     88.43 o 
  -6   4   3      318.70      311.36     36.19 o 
  -5   4   3      156.28      139.30     27.74 o 
  -4   4   3       91.86      114.02     28.68 o 
  -3   4   3      334.03      314.42     36.47 o 
  -2   4   3     7397.34     7382.71    152.52 o 
  -1   4   3     4734.58     4668.99    101.90 o 
   0   4   3    12065.75    12210.52    184.96 o 
   1   4   3    21019.57    21603.30    316.44 o 
   2   4   3     6869.25     6704.24    126.01 o 
   3   4   3    11333.97    11309.52    278.39 o 
   4   4   3      206.33      203.71     15.50 o 
   5   4   3      109.14      120.50     10.62 o 
   6   4   3       55.77      109.60     31.88 o 
   7   4   3     2134.47     2216.26     59.43 o 
   8   4   3      902.60      880.20     37.34 o 
   9   4   3     5073.06     4813.76    307.24 o 
  10   4   3     7516.97     7526.35    133.05 o 
  11   4   3     4873.18     4845.78     98.82 o 
  12   4   3     6093.10     6261.23    123.23 o 
  13   4   3     2691.67     2948.59    103.57 o 
  -7   5   3     3681.94     3831.37    128.74 o 
  -6   5   3     5208.15     5044.39    132.70 o 
  -5   5   3     2408.93     2396.74     83.55 o 
  -4   5   3     6097.19     6086.68    141.94 o 
  -3   5   3     1813.99     1862.12     63.12 o 
  -2   5   3     1054.88     1097.07     45.01 o 
  -1   5   3      114.70      133.69     20.09 o 
   0   5   3     2000.88     1940.21     41.12 o 
   1   5   3     1456.05     1431.43     33.41 o 
   2   5   3    13313.41    13356.31    201.30 o 
   3   5   3    11339.31    11429.06    173.13 o 
   4   5   3     8197.62     8064.42    161.96 o 
   5   5   3     7422.27     7100.05    112.08 o 
   6   5   3     6178.38     6309.89    123.17 o 
   7   5   3     7038.65     7207.76    117.29 o 
   8   5   3     2000.20     2067.82     46.57 o 
   9   5   3      351.28      347.98     21.67 o 
  10   5   3       30.28       45.20     16.26 o 
  11   5   3     2018.06     2038.13     76.22 o 
  12   5   3     2232.19     2429.16     88.14 o 
  13   5   3     4777.90     4914.75    391.90 o 
  -6   6   3     1185.81     1258.32     68.54 o 
  -5   6   3     2573.02     2595.64     87.57 o 
  -4   6   3     4999.40     4684.95    273.73 o 
  -3   6   3     8157.23     7991.67    221.82 o 
  -2   6   3     7891.34     7673.53    164.06 o 
  -1   6   3     3813.59     3871.29     94.74 o 
   0   6   3     6974.99     7129.92    164.76 o 
   1   6   3     1865.03     1987.39     73.76 o 
   2   6   3       24.38       67.72     11.55 o 
   3   6   3       25.34       59.88     17.44 o 
   4   6   3     4225.61     4191.23     71.21 o 
   5   6   3     2353.51     2229.67     61.72 o 
   6   6   3     9223.13     9196.10    143.13 o 
   7   6   3    10184.53    10355.73    210.89 o 
   8   6   3     3656.83     3781.78    117.12 o 
   9   6   3     8299.31     8071.26    266.49 o 
  10   6   3     4501.79     4168.79    115.57 o 
  11   6   3     1713.59     1701.14     68.50 o 
  12   6   3      105.29      114.02     31.76 o 
  13   6   3       15.93       20.50     35.52 o 
  -6   7   3      481.02      417.53     48.56 o 
  -5   7   3       99.84      134.16     48.03 o 
  -4   7   3        5.85      -12.23     24.95 o 
  -3   7   3     1218.24     1259.52     59.39 o 
  -2   7   3     1707.81     1718.49     62.08 o 
  -1   7   3     5636.02     5813.96    169.34 o 
   0   7   3     7970.89     8107.17    167.36 o 
   1   7   3    10489.02    10713.79    172.08 o 
   2   7   3     7046.14     6927.97    115.33 o 
   3   7   3     3646.04     3621.49     80.56 o 
   4   7   3     8626.41     8816.63    181.12 o 
   5   7   3      322.37      368.68     27.89 o 
   6   7   3        5.58       33.11     16.86 o 
   7   7   3      315.36      335.97     29.23 o 
   8   7   3     6966.83     7086.75    157.92 o 
   9   7   3     8653.60     8411.17    184.59 o 
  10   7   3     7009.80     6608.18    156.09 o 
  11   7   3     4896.35     4895.28    129.48 o 
  12   7   3     3325.98     3079.68    100.02 o 
  13   7   3     2344.62     2373.63     91.19 o 
  -5   8   3     6055.76     6025.98    156.33 o 
  -4   8   3     2019.09     1960.86     77.26 o 
  -3   8   3     2291.13     2287.42     89.45 o 
  -2   8   3      819.56      785.46     94.31 o 
  -1   8   3       18.52       17.06     21.29 o 
   0   8   3     1180.41     1164.92    100.99 o 
   1   8   3     6792.26     6816.36    196.45 o 
   2   8   3     5380.87     5337.70     94.57 o 
   3   8   3     7335.46     7078.33    217.78 o 
   4   8   3    10158.16    10316.33    210.87 o 
   5   8   3     8080.75     7965.14    169.78 o 
   6   8   3     8678.15     8736.36    184.62 o 
   7   8   3     3098.63     2948.80     82.16 o 
   8   8   3     3314.59     3195.32     89.40 o 
   9   8   3     1158.62     1050.09     49.82 o 
  10   8   3      572.29      628.78     45.66 o 
  11   8   3      392.60      326.72     38.38 o 
  12   8   3     2970.54     3128.33    143.56 o 
  13   8   3     3812.36     3972.06    122.89 o 
  -4   9   3     2572.24     2562.49     92.96 o 
  -3   9   3     3721.48     3578.35    106.66 o 
  -2   9   3     3292.38     3412.98    100.39 o 
  -1   9   3     6742.31     6568.36    162.06 o 
   0   9   3     3519.86     3654.68     96.38 o 
   1   9   3      431.78      385.63     55.04 o 
   2   9   3       42.56       69.85     34.43 o 
   3   9   3      169.25      214.42     26.93 o 
   4   9   3      216.16      205.56     33.93 o 
   5   9   3     4756.85     4518.35    123.91 o 
   6   9   3     9069.76     9222.99    196.41 o 
   7   9   3     7519.20     7199.04    174.70 o 
   8   9   3     6226.60     6132.40    220.75 o 
   9   9   3     4962.39     4774.53    122.66 o 
  10   9   3     3091.14     2958.04     91.88 o 
  11   9   3     1081.29     1081.62     59.85 o 
  12   9   3      505.89      464.91     46.32 o 
  -2  10   3     1846.80     1867.97    120.58 o 
  -1  10   3     2000.36     2061.74    120.89 o 
   0  10   3     2912.88     2972.46    141.54 o 
   1  10   3     3471.14     3602.41    152.46 o 
   2  10   3     4698.93     4658.56    176.58 o 
   3  10   3     6602.44     6157.11    208.91 o 
   4  10   3      904.32      908.56     48.36 o 
   5  10   3      634.03      710.22     61.85 o 
   6  10   3      194.63      205.34     28.86 o 
   7  10   3     1937.52     1897.22     67.51 o 
   8  10   3     1274.16     1182.27     54.19 o 
   9  10   3     3215.25     3038.53     94.74 o 
  10  10   3     3024.21     2930.06     94.56 o 
  11  10   3     4822.51     4261.38    156.01 o 
  12  10   3     4725.90     4350.62    270.85 o 
  -1  11   3        0.54       27.16     49.21 o 
   0  11   3      376.68      365.61     65.52 o 
   1  11   3      919.66      905.04     87.36 o 
   2  11   3     2786.68     2998.76    138.91 o 
   3  11   3     4875.98     4798.18    181.21 o 
   4  11   3     5949.15     5564.25    197.17 o 
   5  11   3     7375.10     7349.86    170.22 o 
   6  11   3     3954.59     4098.02    140.82 o 
   7  11   3     2342.95     2456.11     90.87 o 
   8  11   3     1298.17     1243.31     58.11 o 
   9  11   3       58.79       69.38     28.10 o 
  10  11   3       10.85        7.44     26.80 o 
  11  11   3      637.41      680.60     53.78 o 
  12  11   3     1921.81     1909.92    187.64 o 
   1  12   3      994.17      983.89     96.45 o 
   2  12   3      110.92       62.73     46.04 o 
   3  12   3       51.81       80.71     45.98 o 
   4  12   3     1277.04     1159.63     86.52 o 
   5  12   3     2168.28     2274.62    115.40 o 
   6  12   3     5175.47     5094.69    135.01 o 
   7  12   3     4816.01     4736.42    128.57 o 
   8  12   3     4869.87     4706.96    128.09 o 
   9  12   3     3446.63     3345.48    161.60 o 
  10  12   3     2146.58     2039.46     81.91 o 
  11  12   3     2697.36     2772.67     97.57 o 
   3  13   3     2650.76     2630.90    138.73 o 
   4  13   3     1391.75     1297.26     97.75 o 
   5  13   3      186.56      221.52     53.80 o 
   6  13   3       97.32      104.71     45.58 o 
   7  13   3      324.14      294.31     40.75 o 
   8  13   3     1720.98     1687.97     76.25 o 
   9  13   3     1693.39     1656.46    120.61 o 
  -7 -13   4     2114.04     1938.49    131.27 o 
  -6 -13   4     3803.25     4195.61    194.54 o 
  -5 -13   4     6088.31     6130.14    242.30 o 
  -4 -13   4     3195.49     3224.42    160.02 o 
  -3 -13   4     1669.95     1867.03    119.55 o 
  -2 -13   4     2197.54     2567.14    141.01 o 
  -1 -13   4     1234.48     1310.44    105.37 o 
  -8 -12   4     1653.58     1664.10    120.33 o 
  -7 -12   4      652.20      583.95     80.97 o 
  -6 -12   4       37.57       68.61     51.43 o 
  -5 -12   4      629.95      489.19     72.23 o 
  -4 -12   4     1671.97     1657.72    109.54 o 
  -3 -12   4     2860.33     2976.53    145.34 o 
  -2 -12   4     3703.54     3906.02    170.19 o 
  -1 -12   4     5274.95     5550.28    214.42 o 
   0 -12   4     2747.05     2925.27    143.71 o 
  -9 -11   4     4352.70     4279.99    198.47 o 
  -8 -11   4     5758.74     5969.54    236.00 o 
  -7 -11   4     5834.36     5791.55    228.56 o 
  -6 -11   4     2633.04     2852.71    147.31 o 
  -5 -11   4     2886.54     2973.25    145.60 o 
  -4 -11   4      426.14      459.16     65.97 o 
  -3 -11   4       80.39       48.04     42.50 o 
  -2 -11   4      342.01      404.21     63.08 o 
  -1 -11   4     1086.71     1137.42     90.21 o 
   0 -11   4     1692.88     1809.97     72.96 o 
   1 -11   4     4025.53     4047.32    198.92 o 
   2 -11   4     1877.20     2013.03    116.84 o 
   3 -11   4     2959.84     3204.16    158.81 o 
 -10 -10   4      162.25      222.69     68.08 o 
  -9 -10   4      501.37      374.35     70.70 o 
  -8 -10   4     1114.78     1042.26     91.90 o 
  -7 -10   4     1939.50     1924.14    116.07 o 
  -6 -10   4     5576.97     5736.61    219.75 o 
  -5 -10   4     4221.91     4299.42    176.39 o 
  -4 -10   4     7397.76     7397.40    255.83 o 
  -3 -10   4     4684.82     4700.14    183.97 o 
  -2 -10   4     1896.32     2195.73    113.10 o 
  -1 -10   4     1564.95     1700.06     64.61 o 
   0 -10   4      108.35      110.14     40.13 o 
   1 -10   4      143.51      185.45     22.71 o 
   2 -10   4      361.68      393.30     30.41 o 
   3 -10   4     1255.28     1289.35     93.45 o 
   4 -10   4     1531.96     1571.93     69.00 o 
 -10  -9   4     3339.64     3086.34    158.28 o 
  -9  -9   4     1280.45     1384.62    103.48 o 
  -8  -9   4     2123.20     2180.92    125.51 o 
  -7  -9   4     1624.42     1549.78    101.36 o 
  -6  -9   4      130.94      130.39     45.12 o 
  -5  -9   4      585.81      626.42     69.22 o 
  -4  -9   4     2651.54     2510.92    120.96 o 
  -3  -9   4     7311.28     7166.45    153.97 o 
  -2  -9   4    18873.08    18884.54    362.93 o 
  -1  -9   4     6958.90     7012.91    120.98 o 
   0  -9   4     4047.59     4130.48     81.91 o 
   1  -9   4     5296.50     5539.56    104.54 o 
   2  -9   4     1608.45     1722.62     62.87 o 
   3  -9   4     1592.77     1664.00     63.23 o 
   4  -9   4        6.47       -8.13     24.93 o 
   5  -9   4        8.04      -14.70     27.61 o 
 -11  -8   4     1172.66     1121.68    107.29 o 
 -10  -8   4     2356.07     2338.62    132.65 o 
  -9  -8   4     5241.81     5343.68    209.80 o 
  -8  -8   4     5189.72     5192.86    202.61 o 
  -7  -8   4     4330.53     4661.95    184.92 o 
  -6  -8   4     4038.48     4225.42    168.39 o 
  -5  -8   4     2562.68     2520.84    119.69 o 
  -4  -8   4     2288.10     2473.45     96.31 o 
  -3  -8   4       90.50      150.80     40.05 o 
  -2  -8   4      382.93      447.93     47.03 o 
  -1  -8   4      568.79      535.98     26.96 o 
   0  -8   4     3869.76     3922.05     76.30 o 
   1  -8   4     5210.59     5415.52    130.94 o 
   2  -8   4    16247.37    16165.83    357.72 o 
   3  -8   4     8560.58     8660.10    152.27 o 
   4  -8   4     3341.43     3299.93     94.09 o 
   5  -8   4     2535.90     2584.16    185.25 o 
   6  -8   4      520.89      545.62     52.10 o 
 -11  -7   4     2872.19     2955.60    156.50 o 
 -10  -7   4        8.15        3.61     45.98 o 
  -9  -7   4        7.64       23.53     44.09 o 
  -8  -7   4      847.83      906.09     81.19 o 
  -7  -7   4     5196.62     5243.22    194.26 o 
  -6  -7   4     2493.10     2538.25     67.93 o 
  -5  -7   4    10472.83    10712.44    169.77 o 
  -4  -7   4     8312.52     8154.00    164.73 o 
  -3  -7   4     6917.91     6960.98    114.37 o 
  -2  -7   4     4037.25     3980.58     71.66 o 
  -1  -7   4      805.61      838.82     27.11 o 
   0  -7   4     2254.94     2410.41    114.51 o 
   1  -7   4      115.97      132.40     23.63 o 
   2  -7   4     3777.56     3837.61    109.15 o 
   3  -7   4     3082.46     3093.17     69.35 o 
   4  -7   4     3957.28     3936.45     84.51 o 
   5  -7   4     3573.51     3575.48     99.81 o 
   6  -7   4     5669.71     5909.38    146.39 o 
   7  -7   4     3514.03     3216.34    103.07 o 
 -10  -6   4     3220.61     2984.97    145.06 o 
  -9  -6   4     6183.89     6412.55    152.39 o 
  -8  -6   4     3016.42     3083.67    148.12 o 
  -7  -6   4      171.75      249.85     26.96 o 
  -6  -6   4      133.22      143.40     35.23 o 
  -5  -6   4     1050.58     1111.66     32.58 o 
  -4  -6   4     3703.61     3684.51     67.36 o 
  -3  -6   4     9022.52     8581.55    172.06 o 
  -2  -6   4     7401.66     7542.29    120.10 o 
  -1  -6   4    12062.40    12077.66    201.74 o 
   0  -6   4    11125.69    11336.98    268.70 o 
   1  -6   4     7634.86     7686.94    127.31 o 
   2  -6   4     4960.73     4984.93     91.70 o 
   3  -6   4      145.72      158.27     18.51 o 
   4  -6   4     1105.34     1171.33     41.05 o 
   5  -6   4      287.66      298.11     30.64 o 
   6  -6   4     2340.35     2381.60     79.64 o 
   7  -6   4      956.17      927.06     55.07 o 
   8  -6   4     3099.07     3221.45    103.65 o 
 -10  -5   4     3706.92     3732.40    147.48 o 
  -9  -5   4     3578.65     3520.68    101.24 o 
  -8  -5   4    10147.50    10254.01    214.60 o 
  -7  -5   4     4380.46     4466.61     86.75 o 
  -6  -5   4     3261.13     3327.59     67.85 o 
  -5  -5   4     7711.26     8109.95    132.52 o 
  -4  -5   4      518.75      548.91     35.23 o 
  -3  -5   4     1217.02     1223.61     38.24 o 
  -2  -5   4     1553.91     1693.27     56.86 o 
  -1  -5   4     2603.21     2694.28     49.76 o 
   0  -5   4     3560.03     3782.24     85.64 o 
   1  -5   4    15039.37    14959.61    227.30 o 
   2  -5   4     7816.07     7898.97    130.32 o 
   3  -5   4    12956.91    12534.91    198.55 o 
   4  -5   4     6836.98     6696.64    118.97 o 
   5  -5   4     2854.65     2835.50     66.47 o 
   6  -5   4     1946.49     1947.72     56.18 o 
   7  -5   4      196.93      153.00     30.07 o 
   8  -5   4       16.15       56.38     73.15 o 
   9  -5   4      360.50      373.64     44.27 o 
 -11  -4   4      435.42      550.50     69.57 o 
 -10  -4   4      812.85      839.67     74.46 o 
  -9  -4   4       24.10       52.35     25.20 o 
  -8  -4   4     1061.17     1093.64     40.94 o 
  -7  -4   4     2354.84     2370.37     72.47 o 
  -6  -4   4     7896.12     8055.58    135.07 o 
  -5  -4   4     5061.12     5291.24     93.04 o 
  -4  -4   4    16034.81    16779.23    252.44 o 
  -3  -4   4    14767.28    15731.10    289.97 o 
  -2  -4   4     1559.16     1465.38     33.86 o 
  -1  -4   4     3485.64     3315.91     56.43 o 
   0  -4   4     1371.94     1494.67     33.77 o 
   1  -4   4     1028.59     1135.39     36.70 o 
   2  -4   4       29.00       49.13     12.65 o 
   3  -4   4     6009.57     5721.29     99.46 o 
   4  -4   4     3992.82     4014.85     77.87 o 
   5  -4   4    11393.22    11217.75    184.20 o 
   6  -4   4    12827.86    11846.78    196.54 o 
   7  -4   4     8529.16     7968.74    204.57 o 
   8  -4   4     4739.22     4608.96    120.99 o 
   9  -4   4     1195.22     1181.05     61.28 o 
  10  -4   4      973.24      970.39     72.25 o 
 -10  -3   4     4536.16     4482.16    280.71 o 
  -9  -3   4     4333.36     4307.49    113.01 o 
  -8  -3   4     3868.23     3866.82     82.63 o 
  -7  -3   4      563.67      611.64     31.24 o 
  -6  -3   4      169.25      235.79     25.71 o 
  -5  -3   4      664.49      718.42     27.72 o 
  -4  -3   4     2565.81     2740.57     63.61 o 
  -3  -3   4     4242.46     4414.98     75.56 o 
  -2  -3   4    11793.70    11891.34    257.06 o 
  -1  -3   4     9479.36     9402.58    179.82 o 
   0  -3   4    27530.64    26681.91    385.90 o 
   1  -3   4     9369.76     8899.37    254.86 o 
   2  -3   4     1834.02     1673.00     41.48 o 
   3  -3   4     7466.16     7456.86    121.74 o 
   4  -3   4       46.56       57.61     14.20 o 
   5  -3   4        5.06       17.97     20.54 o 
   6  -3   4       53.81       55.70     16.21 o 
   7  -3   4     2215.88     2123.02     69.98 o 
   8  -3   4     5146.20     5018.11    106.48 o 
   9  -3   4     6315.59     6184.24    149.89 o 
  10  -3   4     3869.38     3931.77    114.88 o 
 -10  -2   4     1126.49     1060.29     61.10 o 
  -9  -2   4     6857.49     7199.63    202.23 o 
  -8  -2   4     2083.56     2035.81     69.92 o 
  -7  -2   4     3070.15     3090.04     68.86 o 
  -6  -2   4    10034.39    10202.16    166.57 o 
  -5  -2   4     3768.45     3855.18     91.44 o 
  -4  -2   4     6918.27     7308.79    119.50 o 
  -3  -2   4      657.92      686.66     22.29 o 
  -2  -2   4       45.94       69.45      8.41 o 
  -1  -2   4     2870.22     2996.20     68.18 o 
   0  -2   4    18152.84    17556.04    318.21 o 
   1  -2   4    13614.95    13585.62    228.66 o 
   2  -2   4    21659.91    21004.54    399.66 o 
   3  -2   4     8551.42     8277.46    131.13 o 
   4  -2   4    12892.97    12591.54    195.01 o 
   5  -2   4     6588.05     6514.55    132.31 o 
   6  -2   4      432.86      431.28     84.49 o 
   7  -2   4     1460.17     1430.25     52.48 o 
   8  -2   4        3.86        1.23     19.04 o 
   9  -2   4      943.24      877.92    126.69 o 
  10  -2   4     1072.88     1076.75     73.70 o 
  11  -2   4     2437.17     2440.04     89.17 o 
 -10  -1   4      151.48      172.14     37.14 o 
  -9  -1   4      123.52      111.04     31.27 o 
  -8  -1   4     2762.75     2813.88     87.14 o 
  -7  -1   4     5926.48     6049.65    257.98 o 
  -6  -1   4     5221.93     5349.79     98.22 o 
  -5  -1   4    17983.48    18268.43    277.40 o 
  -4  -1   4    11088.60    11860.23    227.03 o 
  -3  -1   4    10537.17    10702.52    165.15 o 
  -2  -1   4    11203.63    11357.52    171.69 o 
  -1  -1   4     5364.24     5600.72     88.61 o 
   0  -1   4     1997.21     2030.26     35.48 o 
   1  -1   4      148.67      165.93     15.70 o 
   2  -1   4      759.84      816.77     20.69 o 
   3  -1   4      487.88      437.76     18.58 o 
   4  -1   4     7939.32     7721.36    123.37 o 
   5  -1   4     9404.97     9425.77    150.42 o 
   6  -1   4    12269.93    11807.84    187.17 o 
   7  -1   4     9918.84     9833.83    162.90 o 
   8  -1   4     4545.32     4657.14     93.10 o 
   9  -1   4     2557.75     2570.93     85.52 o 
  10  -1   4      447.48      492.35     35.04 o 
  11  -1   4      164.76      205.17     37.05 o 
  -9   0   4     3608.57     3657.50    139.62 o 
  -8   0   4     2112.29     2072.51     75.98 o 
  -7   0   4     5300.97     5307.04    128.75 o 
  -6   0   4      171.40      167.98     26.50 o 
  -5   0   4     2265.82     2420.54     53.28 o 
  -4   0   4     2687.43     2692.39     54.81 o 
  -3   0   4    11853.62    12595.77    192.39 o 
  -2   0   4    13277.40    13272.13    600.08 o 
  -1   0   4    23536.38    23736.13    344.97 o 
   0   0   4    10865.41    11081.58    165.11 o 
   1   0   4     5490.53     5489.15     85.04 o 
   2   0   4    18863.24    18136.03    355.45 o 
   3   0   4     5086.23     5320.47     84.87 o 
   4   0   4     4358.42     4807.10     80.19 o 
   5   0   4      740.85      767.51     24.32 o 
   6   0   4     1288.92     1286.22     38.80 o 
   7   0   4     3616.65     3635.55     72.41 o 
   8   0   4     6049.21     5825.82    118.24 o 
   9   0   4     2310.92     2301.87     66.10 o 
  10   0   4     6737.98     6974.92    131.80 o 
  11   0   4     3796.99     3891.96     92.87 o 
  12   0   4     1995.60     2063.24     81.07 o 
  -9   1   4     1972.98     1976.21     81.71 o 
  -8   1   4     5156.65     5129.23    191.02 o 
  -7   1   4     5310.92     5220.96    130.53 o 
  -6   1   4     5451.76     5293.01    168.84 o 
  -5   1   4     4852.29     4585.51    109.43 o 
  -4   1   4      944.82      956.74     40.86 o 
  -3   1   4     1359.42     1398.81     51.57 o 
  -2   1   4      823.25      968.66     56.58 o 
  -1   1   4     2738.63     2838.06     61.45 o 
   0   1   4     4766.77     4795.12    150.48 o 
   1   1   4    10155.92    10408.81    262.47 o 
   2   1   4    16432.58    16645.66    242.47 o 
   3   1   4    26572.11    26044.76    375.47 o 
   4   1   4    14867.38    14929.04    339.45 o 
   5   1   4    13488.02    13888.05    283.42 o 
   6   1   4     4897.30     4780.08     90.81 o 
   7   1   4      284.13      276.10     18.95 o 
   8   1   4     1142.79     1077.41     36.06 o 
   9   1   4      349.62      330.46     39.65 o 
  10   1   4     1284.66     1371.71     68.22 o 
  11   1   4     2723.18     2750.14     71.63 o 
  12   1   4     4068.39     4199.42    171.06 o 
  -9   2   4      534.87      515.71     52.84 o 
  -8   2   4      552.43      490.04     46.60 o 
  -7   2   4     1353.02     1371.06     63.55 o 
  -6   2   4     6570.74     6440.25    149.27 o 
  -5   2   4     4382.78     4379.41    109.32 o 
  -4   2   4    11422.58    11306.51    222.55 o 
  -3   2   4     7565.55     7462.15    179.48 o 
  -2   2   4     7372.60     7299.79    145.99 o 
  -1   2   4    16845.09    17727.68    261.82 o 
   0   2   4     2406.53     2628.56     48.08 o 
   1   2   4     1531.46     1619.38     40.98 o 
   2   2   4       47.75       42.06      7.14 o 
   3   2   4     8385.44     8906.23    134.88 o 
   4   2   4     4220.38     4401.89     72.53 o 
   5   2   4    10080.34     9743.34    177.23 o 
   6   2   4     8926.73     8861.26    140.21 o 
   7   2   4    11396.72    11613.17    182.50 o 
   8   2   4     7856.32     7939.40    133.88 o 
   9   2   4     4055.50     4184.96     83.95 o 
  10   2   4     1131.32     1175.92     43.82 o 
  11   2   4       10.72        6.22     18.76 o 
  12   2   4       27.29        9.80     33.13 o 
  -8   3   4      930.92      979.59     63.72 o 
  -7   3   4      915.03      894.36     82.53 o 
  -6   3   4       93.26       94.45     28.31 o 
  -5   3   4      354.57      385.05     36.08 o 
  -4   3   4     3769.60     3703.44     96.35 o 
  -3   3   4     3248.96     3306.24     84.76 o 
  -2   3   4     7402.25     7490.64    152.55 o 
  -1   3   4    20918.57    21242.14    381.22 o 
   0   3   4    19009.14    19389.30    346.56 o 
   1   3   4     9101.99     9182.79    145.25 o 
   2   3   4     8849.17     5796.31    166.35 o 
   3   3   4     4634.03     4608.62    201.16 o 
   4   3   4       50.75       80.95     10.74 o 
   5   3   4      303.35      306.64     14.34 o 
   6   3   4     2624.40     2783.68     70.86 o 
   7   3   4     4392.02     4441.88     79.57 o 
   8   3   4     3304.83     3398.14     67.79 o 
   9   3   4     9808.00     9824.70    162.96 o 
  10   3   4     6922.09     6664.11    164.24 o 
  11   3   4     5383.78     5295.87    106.41 o 
  12   3   4     2939.03     3084.98     92.58 o 
  13   3   4      880.43      869.73     46.01 o 
  -7   4   4     5352.65     4994.35    232.15 o 
  -6   4   4     3326.01     3260.85     99.71 o 
  -5   4   4     2557.17     2410.98    131.00 o 
  -4   4   4     6158.67     5944.32    138.34 o 
  -3   4   4      352.07      342.38     31.04 o 
  -2   4   4      183.51      185.36     23.15 o 
  -1   4   4     2159.16     2231.22     75.37 o 
   0   4   4    14637.26    15418.22    240.68 o 
   1   4   4    27593.26    29275.24    425.48 o 
   2   4   4    18682.28    18601.70    274.50 o 
   3   4   4     6825.27     6737.51    135.71 o 
   4   4   4    19647.02    20082.62    294.39 o 
   5   4   4     9384.57     9391.41    177.41 o 
   6   4   4     3690.69     3743.88     66.57 o 
   7   4   4     2544.28     2584.94     65.55 o 
   8   4   4       78.08      102.05     13.83 o 
   9   4   4       36.38       35.21     12.34 o 
  10   4   4     1486.76     1524.57     45.36 o 
  11   4   4     4183.93     4260.56     89.73 o 
  12   4   4     2277.14     2324.56     87.52 o 
  13   4   4     3656.98     3681.65    265.46 o 
  -7   5   4     1626.36     1578.90     75.42 o 
  -6   5   4     2303.75     2379.94     86.32 o 
  -5   5   4     4876.55     4717.01    124.97 o 
  -4   5   4     3717.28     3733.19    102.54 o 
  -3   5   4     5622.83     5477.08    129.09 o 
  -2   5   4     6225.41     6187.57    197.41 o 
  -1   5   4     2114.45     2080.23     62.50 o 
   0   5   4     5198.73     5169.10     87.75 o 
   1   5   4     3281.16     3727.62     67.16 o 
   2   5   4      703.18      691.11     24.35 o 
   3   5   4     2038.37     2027.74     41.69 o 
   4   5   4     8524.86     8485.54    170.19 o 
   5   5   4    13241.80    14099.78    212.50 o 
   6   5   4    14571.86    14427.48    267.42 o 
   7   5   4     6737.47     6796.28    112.37 o 
   8   5   4     5714.03     5950.72    102.58 o 
   9   5   4     4410.47     4614.81     86.35 o 
  10   5   4     1133.32     1070.03     72.75 o 
  11   5   4      923.84      957.39     54.99 o 
  12   5   4      186.04      291.59     39.17 o 
  13   5   4      116.41      110.53     35.70 o 
  -6   6   4        9.90      -39.54     28.92 o 
  -5   6   4      158.36      166.05     34.29 o 
  -4   6   4     1690.61     1588.55     65.75 o 
  -3   6   4     3692.51     3596.44     98.87 o 
  -2   6   4     4147.27     4060.29    103.70 o 
  -1   6   4     8050.72     7941.22    167.17 o 
   0   6   4     6999.28     7122.11    149.62 o 
   1   6   4     9089.20     9078.95    145.44 o 
   2   6   4     3790.42     3772.32     75.63 o 
   3   6   4     1935.11     1852.69     48.32 o 
   4   6   4     2767.57     2793.10     53.64 o 
   5   6   4      511.98      528.38     22.86 o 
   6   6   4      311.68      331.44     19.55 o 
   7   6   4     2775.01     2858.91     92.81 o 
   8   6   4     4429.21     4542.02    111.30 o 
   9   6   4     5678.66     5698.43    135.91 o 
  10   6   4    10059.39     9984.52    216.03 o 
  11   6   4     4042.96     4032.55    113.13 o 
  12   6   4     4433.43     4476.23    126.47 o 
  13   6   4     2584.47     2811.31     99.95 o 
  -5   7   4     2865.94     2910.34     99.83 o 
  -4   7   4      487.04      519.54     55.81 o 
  -3   7   4      465.74      459.00     40.83 o 
  -2   7   4       76.55       79.88     24.50 o 
  -1   7   4      421.47      423.95     42.61 o 
   0   7   4     2177.18     2303.87     69.15 o 
   1   7   4     4338.55     4406.68    102.85 o 
   2   7   4     3866.30     3909.63     73.87 o 
   3   7   4     8701.50     8755.79    141.37 o 
   4   7   4     9475.11     9474.68    194.25 o 
   5   7   4     8853.96     8968.27    186.03 o 
   6   7   4     5917.58     5941.57    248.16 o 
   7   7   4     2379.84     2349.00    109.79 o 
   8   7   4      355.15      391.91     52.40 o 
   9   7   4     2267.58     2190.09     72.49 o 
  10   7   4     2187.74     2023.32     72.57 o 
  11   7   4     1486.74     1537.41    109.49 o 
  12   7   4     4522.13     4422.25    196.99 o 
  13   7   4     1950.84     1929.48     82.81 o 
  -4   8   4     3876.22     3757.82    176.70 o 
  -3   8   4     3328.49     3264.10    100.36 o 
  -2   8   4     4486.72     4444.35    130.42 o 
  -1   8   4     1667.57     1696.96     64.19 o 
   0   8   4      550.20      557.17     38.16 o 
   1   8   4     1067.00     1005.65     44.43 o 
   2   8   4       21.99       41.53     17.69 o 
   3   8   4     1689.53     1706.86     62.05 o 
   4   8   4     4909.52     4820.19    135.34 o 
   5   8   4     7771.71     7864.05    170.02 o 
   6   8   4     6438.82     6308.96    143.06 o 
   7   8   4    10479.40    10210.91    247.91 o 
   8   8   4     5595.31     5606.61    134.57 o 
   9   8   4     1498.68     1615.50     67.66 o 
  10   8   4      792.44      813.82     49.03 o 
  11   8   4      220.84      217.44     60.78 o 
  12   8   4       68.09       67.08     44.75 o 
  13   8   4      926.35     1079.33     72.02 o 
  -3   9   4     1675.58     1731.17     74.32 o 
  -2   9   4     3790.87     3816.66    109.12 o 
  -1   9   4     4228.23     4273.15    147.87 o 
   0   9   4     6916.29     6885.92    236.95 o 
   1   9   4     4832.39     5022.70    184.96 o 
   2   9   4     3304.07     3362.56    139.19 o 
   3   9   4     3730.97     3624.85     96.07 o 
   4   9   4     1313.45     1354.30     53.92 o 
   5   9   4      584.99      546.41     38.21 o 
   6   9   4     1234.48     1279.24     54.28 o 
   7   9   4     1868.81     1963.01     68.20 o 
   8   9   4     5801.84     5870.74    214.20 o 
   9   9   4     9975.95     9792.14    213.92 o 
  10   9   4     3015.45     3057.46     94.75 o 
  11   9   4     4668.91     4524.70    126.55 o 
  12   9   4     3596.38     3492.81    111.17 o 
  -2  10   4      213.87      173.93     57.54 o 
  -1  10   4      242.82      265.45     59.72 o 
   0  10   4      633.96      666.88     76.06 o 
   1  10   4     2077.18     2002.40    111.99 o 
   2  10   4     4255.81     4226.50    168.02 o 
   3  10   4     5849.28     5751.21    201.79 o 
   4  10   4     5420.30     4985.88    179.23 o 
   5  10   4     1801.60     1695.49     64.86 o 
   6  10   4     1975.41     1908.67    132.38 o 
   7  10   4      787.21      824.35     48.67 o 
   8  10   4       65.23      125.44     28.13 o 
   9  10   4      430.96      504.52     43.74 o 
  10  10   4      338.22      352.97     39.35 o 
  11  10   4     3234.92     3177.14    103.23 o 
  12  10   4     2718.54     2559.81     94.87 o 
   0  11   4     1280.70     1275.97    100.60 o 
   1  11   4       19.88      -12.39     40.76 o 
   2  11   4        4.46        5.47     39.05 o 
   3  11   4     1267.48     1264.92     90.21 o 
   4  11   4     4811.91     4716.69    179.10 o 
   5  11   4     1472.23     1485.04     86.75 o 
   6  11   4     2411.31     2498.13     84.17 o 
   7  11   4     3406.64     3309.16     99.53 o 
   8  11   4     4221.06     4062.51    114.54 o 
   9  11   4     2584.98     2478.22    136.46 o 
  10  11   4     1358.09     1318.94     64.77 o 
  11  11   4      798.48      754.16     61.30 o 
   1  12   4     3025.88     3117.70    156.65 o 
   2  12   4     3089.34     3000.12    148.61 o 
   3  12   4     1402.63     1310.32     97.70 o 
   4  12   4      331.21      307.82     57.72 o 
   5  12   4       21.50       39.14     39.61 o 
   6  12   4      209.98      185.89     35.18 o 
   7  12   4      826.39      849.47     56.05 o 
   8  12   4     3013.58     2909.28     96.69 o 
   9  12   4     3455.30     3351.12    161.79 o 
  10  12   4     3731.22     3517.92    111.52 o 
  11  12   4     2629.58     2661.07     97.96 o 
   4  13   4     2217.89     2153.59    125.71 o 
   5  13   4     3250.20     3217.03    150.80 o 
   6  13   4     2765.68     2657.79    134.91 o 
   7  13   4      417.33      432.72     46.18 o 
   8  13   4       62.33       74.72     33.00 o 
   9  13   4       79.12       65.85     33.03 o 
  -5 -13   5     1963.65     2131.66    140.66 o 
  -4 -13   5     3371.12     3843.44    185.87 o 
  -3 -13   5     3328.48     3839.24    183.52 o 
  -2 -13   5     3434.76     3810.43    181.28 o 
  -7 -12   5     2115.39     1926.69    129.93 o 
  -6 -12   5     1370.21     1632.61    122.05 o 
  -5 -12   5     1485.23     1494.11    115.74 o 
  -4 -12   5       51.62        9.95     47.01 o 
  -3 -12   5       18.95       31.71     47.38 o 
  -2 -12   5      925.16      891.22     90.24 o 
  -1 -12   5     2109.24     2213.81    130.82 o 
   0 -12   5     3121.93     3463.54    162.51 o 
  -9 -11   5     1172.65     1030.20    108.22 o 
  -8 -11   5     2214.64     2309.83    141.37 o 
  -7 -11   5     2903.37     2952.14    156.06 o 
  -6 -11   5     6444.97     6626.13    252.26 o 
  -5 -11   5     4654.20     4814.36    200.79 o 
  -4 -11   5     4918.10     5232.14    211.31 o 
  -3 -11   5     2428.36     2634.45    138.67 o 
  -2 -11   5     1411.96     1473.22    100.82 o 
  -1 -11   5      189.25      239.11     58.96 o 
   0 -11   5      141.96      181.89     56.64 o 
   1 -11   5      487.56      602.03     76.37 o 
  -9 -10   5      612.53      675.01     90.69 o 
  -8 -10   5      464.31      388.63     73.25 o 
  -7 -10   5      213.12      221.80     61.58 o 
  -6 -10   5      562.46      607.86     76.45 o 
  -5 -10   5     2599.93     2564.02    133.48 o 
  -4 -10   5     3917.55     4170.22    178.00 o 
  -3 -10   5     2517.99     2532.83    128.67 o 
  -2 -10   5     5371.06     5860.15    219.93 o 
  -1 -10   5     4184.46     4465.58    182.36 o 
   0 -10   5     3712.08     4015.73    167.91 o 
   1 -10   5     2559.55     2623.46     78.55 o 
   2 -10   5      791.01      752.95     38.76 o 
   3 -10   5      457.07      406.49     37.58 o 
   4 -10   5      385.13      429.76     43.14 o 
 -10  -9   5     3028.47     3105.29    166.04 o 
  -9  -9   5     4482.95     4969.44    210.90 o 
  -8  -9   5     4221.28     4284.37    188.31 o 
  -7  -9   5     4956.72     4638.15    195.17 o 
  -6  -9   5     2959.01     2980.95    143.86 o 
  -5  -9   5      487.16      574.98     68.70 o 
  -4  -9   5     1176.89     1206.14     87.53 o 
  -3  -9   5      139.01      204.53     50.34 o 
  -2  -9   5     3271.83     3374.44     87.15 o 
  -1  -9   5     3952.96     3945.58    154.41 o 
   0  -9   5     2955.73     3089.33     82.35 o 
   1  -9   5     4730.99     4981.16     96.98 o 
   2  -9   5     4218.84     4415.85     94.00 o 
   3  -9   5     1491.54     1572.35     51.33 o 
   4  -9   5     3279.13     3371.56    106.95 o 
   5  -9   5      930.54      909.25     57.67 o 
 -10  -8   5      637.29      589.06     83.52 o 
  -9  -8   5      259.95      182.08     56.00 o 
  -8  -8   5     4122.29     3969.88    174.09 o 
  -7  -8   5     5919.81     6049.23    224.74 o 
  -6  -8   5     4571.71     4579.36    182.51 o 
  -5  -8   5     9975.48    10481.12    334.80 o 
  -4  -8   5     4013.03     4087.55    163.44 o 
  -3  -8   5     8281.47     8206.61    172.81 o 
  -2  -8   5     4781.87     4680.92    108.72 o 
  -1  -8   5      319.69      354.97     29.12 o 
   0  -8   5      191.00      229.03     19.42 o 
   1  -8   5      545.70      554.57     32.53 o 
   2  -8   5     1485.38     1447.33     44.91 o 
   3  -8   5     3913.45     3956.19     85.17 o 
   4  -8   5     5781.14     5993.10    118.01 o 
   5  -8   5     3635.44     3761.38    106.55 o 
   6  -8   5     3709.87     3785.73    112.50 o 
 -10  -7   5     3546.64     3477.88    166.26 o 
  -9  -7   5     1524.69     1491.13    106.62 o 
  -8  -7   5      442.39      485.23     68.39 o 
  -7  -7   5      842.77      633.65    202.79 o 
  -6  -7   5      120.42      243.63     37.85 o 
  -5  -7   5     2412.00     2597.41    104.87 o 
  -4  -7   5     5078.67     5211.70    190.83 o 
  -3  -7   5     9743.55     9789.91    266.69 o 
  -2  -7   5     8913.04     8869.69    180.62 o 
  -1  -7   5     9099.02     9056.07    145.71 o 
   0  -7   5     5800.06     5861.35    155.75 o 
   1  -7   5     2832.56     2886.07     61.73 o 
   2  -7   5     2263.55     2245.20     54.15 o 
   3  -7   5      272.54      261.58     23.27 o 
   4  -7   5        8.77        2.81     16.75 o 
   5  -7   5     1614.77     1555.47     57.14 o 
   6  -7   5     1863.36     1899.80     73.08 o 
   7  -7   5     2236.44     2085.30    135.50 o 
  -9  -6   5     3182.47     3464.90    106.62 o 
  -8  -6   5     8798.96     9099.09    198.35 o 
  -7  -6   5     7796.02     8219.41    207.63 o 
  -6  -6   5     5155.38     5688.46    132.66 o 
  -5  -6   5     1996.57     2127.17     66.57 o 
  -4  -6   5       30.34       55.16     25.20 o 
  -3  -6   5      141.49      193.47     24.82 o 
  -2  -6   5     1526.25     1612.84     35.84 o 
  -1  -6   5     1207.70     1305.66     42.00 o 
   0  -6   5    10702.40    10593.37    166.25 o 
   1  -6   5     8892.78     8671.36    141.53 o 
   2  -6   5     4246.42     4183.61     80.41 o 
   3  -6   5    10434.16    10087.66    167.11 o 
   4  -6   5     2409.46     2398.81     98.92 o 
   5  -6   5     2187.16     2174.43     59.45 o 
   6  -6   5      156.69      143.22     24.43 o 
   7  -6   5      246.50      263.13     35.58 o 
   8  -6   5       55.59       25.63     46.00 o 
 -10  -5   5        2.77      125.79     50.03 o 
  -9  -5   5     1410.48     1459.27     65.71 o 
  -8  -5   5     2332.48     2490.15     80.55 o 
  -7  -5   5    10678.49    11256.64    232.15 o 
  -6  -5   5    18013.70    18487.00    439.93 o 
  -5  -5   5     6759.24     6999.21    151.89 o 
  -4  -5   5    10522.18    10865.34    219.63 o 
  -3  -5   5     5362.98     5489.87    132.75 o 
  -2  -5   5     3204.36     3384.95     73.50 o 
  -1  -5   5     2548.74     2852.24     97.40 o 
   0  -5   5       45.13       51.21      9.93 o 
   1  -5   5      548.98      600.65     25.73 o 
   2  -5   5     1371.43     1317.55     42.00 o 
   3  -5   5     4378.74     4323.98     82.42 o 
   4  -5   5     6481.05     6142.56    111.78 o 
   5  -5   5     6551.50     6401.01    118.85 o 
   6  -5   5     2401.99     2367.72     62.70 o 
   7  -5   5     2821.53     2792.93     72.77 o 
   8  -5   5     1882.05     1813.74     72.25 o 
   9  -5   5      626.83      613.29     52.00 o 
 -10  -4   5     3156.75     3146.93    140.28 o 
  -9  -4   5     3293.07     3179.62    135.49 o 
  -8  -4   5      750.33      872.02     51.43 o 
  -7  -4   5      303.56      358.93     48.86 o 
  -6  -4   5      508.32      552.48     28.79 o 
  -5  -4   5     2749.90     2958.94     61.80 o 
  -4  -4   5     4952.23     5270.50     91.73 o 
  -3  -4   5     9350.72     9651.61    170.12 o 
  -2  -4   5    11672.46    11541.49    223.66 o 
  -1  -4   5    12389.01    12622.52    239.81 o 
   0  -4   5    13645.42    13745.40    307.86 o 
   1  -4   5     4815.83     4853.30    100.85 o 
   2  -4   5     2855.41     2757.89     55.10 o 
   3  -4   5      650.88      654.26     25.92 o 
   4  -4   5      416.02      432.73     24.63 o 
   5  -4   5      765.16      741.51     32.26 o 
   6  -4   5     7317.92     7066.24    129.46 o 
   7  -4   5     2751.62     2753.90     69.52 o 
   8  -4   5     2939.00     2976.63     76.48 o 
   9  -4   5     6278.31     6235.40    232.40 o 
  10  -4   5     1952.37     1993.14     81.48 o 
 -10  -3   5     4055.69     4275.77    171.43 o 
  -9  -3   5     6176.39     6155.48    212.47 o 
  -8  -3   5     4269.27     4131.90    107.67 o 
  -7  -3   5     5860.63     6114.61    140.70 o 
  -6  -3   5     4638.01     4721.53     93.22 o 
  -5  -3   5     2711.78     2813.17     60.02 o 
  -4  -3   5     1388.88     1381.57     36.35 o 
  -3  -3   5     1199.79     1293.30     32.25 o 
  -2  -3   5      457.12      474.16     15.30 o 
  -1  -3   5    10224.30    10169.83    273.43 o 
   0  -3   5    16708.54    16798.84    415.45 o 
   1  -3   5    10486.76    10436.84    159.32 o 
   2  -3   5    11361.68    10922.93    168.80 o 
   3  -3   5     6258.57     6078.37    102.98 o 
   4  -3   5     9360.85     9189.01    191.60 o 
   5  -3   5     2623.36     2505.84     56.89 o 
   6  -3   5     3374.10     3393.64     73.12 o 
   7  -3   5     1474.82     1412.13     46.07 o 
   8  -3   5     1314.29     1357.39     48.70 o 
   9  -3   5     1350.31     1275.62     58.76 o 
  10  -3   5     3510.41     3811.56    112.16 o 
 -10  -2   5      891.11      875.68     84.98 o 
  -9  -2   5      744.88      729.88     53.09 o 
  -8  -2   5     1209.79     1150.33     83.88 o 
  -7  -2   5     1062.47     1052.30     60.36 o 
  -6  -2   5     7435.55     7772.88    165.38 o 
  -5  -2   5    12344.87    12773.35    201.50 o 
  -4  -2   5     6213.17     6435.74    109.22 o 
  -3  -2   5    19932.13    21028.62    312.02 o 
  -2  -2   5     9553.74    10416.30    191.65 o 
  -1  -2   5     2211.73     2252.31    104.38 o 
   0  -2   5        4.07       23.14     10.25 o 
   1  -2   5      706.87      683.43     18.89 o 
   2  -2   5      841.83      822.63     24.93 o 
   3  -2   5     9850.73     9423.09    148.25 o 
   4  -2   5    13093.53    12981.09    201.12 o 
   5  -2   5     8676.07     8611.70    142.80 o 
   6  -2   5     8521.75     8224.87    170.38 o 
   7  -2   5     4924.39     5000.66    141.17 o 
   8  -2   5     3439.22     3377.82     90.94 o 
   9  -2   5      344.94      325.72     34.37 o 
  10  -2   5       33.84       44.63     24.20 o 
  11  -2   5      134.31      207.84     37.43 o 
  -9  -1   5     1676.59     1744.27     75.18 o 
  -8  -1   5      172.36      153.68     32.23 o 
  -7  -1   5        5.67       -7.34     21.94 o 
  -6  -1   5      431.03      429.27     34.73 o 
  -5  -1   5      903.60      839.95    102.16 o 
  -4  -1   5     5432.28     5915.78    102.31 o 
  -3  -1   5     6155.75     6081.08    101.95 o 
  -2  -1   5     9011.74     9269.58    144.65 o 
  -1  -1   5    25716.66    26476.03    728.07 o 
   0  -1   5     9247.62     9396.56    141.99 o 
   1  -1   5     9161.17     8975.66    135.95 o 
   2  -1   5     1679.34     1612.20     34.99 o 
   3  -1   5     1220.11     1429.55     32.38 o 
   4  -1   5       55.98      106.76     17.87 o 
   5  -1   5     5309.54     5308.39     92.65 o 
   6  -1   5     2102.20     2098.43     59.22 o 
   7  -1   5     5599.67     5412.34    113.17 o 
   8  -1   5     9076.90     8982.79    227.39 o 
   9  -1   5     3915.19     3893.08     91.26 o 
  10  -1   5     5281.51     5244.13    109.29 o 
  11  -1   5     2463.72     2345.32    114.04 o 
  -9   0   5     3893.41     3840.09    115.41 o 
  -8   0   5     6660.55     6592.19    159.15 o 
  -7   0   5     4760.19     4531.73    127.07 o 
  -6   0   5     5491.84     5272.17    125.39 o 
  -5   0   5     3143.63     3069.05    101.97 o 
  -4   0   5      153.80      171.74     16.63 o 
  -3   0   5      157.50      281.76     81.44 o 
  -2   0   5     4908.30     5207.44     88.12 o 
  -1   0   5     4909.88     4885.02    134.93 o 
   0   0   5    11342.35    11700.62    176.02 o 
   1   0   5    14516.97    14604.74    215.54 o 
   2   0   5    25697.16    25157.64    364.37 o 
   3   0   5    13503.85    13229.04    197.61 o 
   4   0   5     2741.92     2634.38     49.96 o 
   5   0   5     8875.01     8891.98    141.25 o 
   6   0   5      594.15      607.89     24.96 o 
   7   0   5      502.10      525.02     40.26 o 
   8   0   5      451.21      417.89     25.94 o 
   9   0   5     2514.40     2529.16     89.19 o 
  10   0   5     1816.75     1860.35     56.38 o 
  11   0   5     3364.88     3488.94    122.62 o 
  12   0   5     5343.08     5527.81    143.27 o 
  -8   1   5      930.03      956.02     60.80 o 
  -7   1   5     6192.91     6105.69    148.69 o 
  -6   1   5     5006.24     5005.79    124.38 o 
  -5   1   5     3958.73     3885.58    117.55 o 
  -4   1   5    11266.37    11400.42    223.31 o 
  -3   1   5     3149.71     3251.64     61.99 o 
  -2   1   5     8070.93     8049.86    128.90 o 
  -1   1   5     2198.52     2231.61     55.27 o 
   0   1   5      175.58      208.64     12.98 o 
   1   1   5      272.79      297.63     14.12 o 
   2   1   5     7203.30     7150.24    137.69 o 
   3   1   5     8320.31     8404.75    128.99 o 
   4   1   5    10378.21    10492.11    160.18 o 
   5   1   5    17261.16    17018.07    351.69 o 
   6   1   5     7057.24     7119.38    117.67 o 
   7   1   5     8413.74     8190.29    135.79 o 
   8   1   5     2221.56     2196.28     59.42 o 
   9   1   5     1675.26     1642.77     61.30 o 
  10   1   5     1239.34     1131.26     88.06 o 
  11   1   5      392.73      417.22     38.86 o 
  12   1   5      223.70      197.61     29.17 o 
  -8   2   5     1002.89      938.19     62.48 o 
  -7   2   5      202.37      191.48     35.91 o 
  -6   2   5       49.37       51.12     26.83 o 
  -5   2   5     1708.47     1605.17     61.42 o 
  -4   2   5     2714.22     2697.20     77.89 o 
  -3   2   5     7918.56     7882.20    162.44 o 
  -2   2   5    13821.68    14420.42    221.85 o 
  -1   2   5     3440.89     3270.08     74.66 o 
   0   2   5     5395.40     5282.59    132.25 o 
   1   2   5     8629.78     8957.53    237.07 o 
   2   2   5     5269.54     5415.41    104.47 o 
   3   2   5     2293.54     2506.88     46.31 o 
   4   2   5     1013.27     1085.02     26.25 o 
   5   2   5      746.23      774.96     23.43 o 
   6   2   5     5723.55     5568.04    151.31 o 
   7   2   5    10611.34    10521.54    167.57 o 
   8   2   5    12799.98    12693.39    201.34 o 
   9   2   5     9036.84     9167.28    200.28 o 
  10   2   5     3842.58     3803.83    137.30 o 
  11   2   5     4366.98     4273.12     92.35 o 
  12   2   5     1106.07     1071.25     93.48 o 
  -7   3   5     5587.08     5290.56    140.88 o 
  -6   3   5     2239.01     2187.95     79.74 o 
  -5   3   5     1693.65     1597.94     78.02 o 
  -4   3   5      627.42      738.96     47.63 o 
  -3   3   5      534.53      555.72     49.17 o 
  -2   3   5      859.40      837.24     38.81 o 
  -1   3   5     3036.30     3127.53     77.01 o 
   0   3   5      744.34     1073.62     30.50 o 
   1   3   5     4697.13     4385.50     74.90 o 
   2   3   5    23997.88    23901.30    600.60 o 
   3   3   5     9080.34     9748.26    149.78 o 
   4   3   5    13363.71    13866.86    261.49 o 
   5   3   5     5126.68     5383.69    199.94 o 
   6   3   5     4630.03     4767.14     82.61 o 
   7   3   5       23.61       39.89     11.50 o 
   8   3   5     3740.05     3774.63     77.82 o 
   9   3   5     1157.88     1164.21     38.01 o 
  10   3   5     4583.56     4639.59    164.45 o 
  11   3   5     4445.04     4592.61    102.65 o 
  12   3   5     3658.32     3879.29     89.09 o 
  13   3   5     5673.92     5917.22    123.40 o 
  -7   4   5     1519.65     1452.93    146.44 o 
  -6   4   5     3384.32     3308.53    104.07 o 
  -5   4   5     5089.90     5375.71    136.48 o 
  -4   4   5     4782.01     4583.48    117.55 o 
  -3   4   5     8514.83     8123.32    173.77 o 
  -2   4   5     2217.98     2166.60     91.46 o 
  -1   4   5     3467.39     3448.72     85.21 o 
   0   4   5     1050.60     1114.85     28.71 o 
   1   4   5     9277.23     9721.70    151.77 o 
   2   4   5     5123.01     5445.01    112.44 o 
   3   4   5     4859.74     4829.41    103.61 o 
   4   4   5    11523.64    11792.64    211.61 o 
   5   4   5     3840.55     3765.05     66.52 o 
   6   4   5     8457.21     8142.44    151.59 o 
   7   4   5     7215.73     7257.33    119.76 o 
   8   4   5     4642.74     4527.56    126.18 o 
   9   4   5     2484.78     2684.08     80.50 o 
  10   4   5       16.14       24.74     24.92 o 
  11   4   5       57.91       43.07     18.56 o 
  12   4   5     1075.91     1258.07    157.36 o 
  13   4   5     2019.73     2380.64     92.44 o 
  -6   5   5      257.21      251.69     41.69 o 
  -5   5   5      529.11      526.01     46.27 o 
  -4   5   5     2285.90     2354.22     80.02 o 
  -3   5   5     4538.40     4423.42    202.58 o 
  -2   5   5     6666.74     6399.90    143.11 o 
  -1   5   5    10335.73     9997.91    261.29 o 
   0   5   5     8581.07     8524.25    171.83 o 
   1   5   5    10302.38    10442.56    233.04 o 
   2   5   5     1933.75     1956.25     42.66 o 
   3   5   5      515.71      487.81     24.53 o 
   4   5   5       48.96       61.87     14.99 o 
   5   5   5     4996.66     5162.33     87.67 o 
   6   5   5     2861.51     3013.08     69.19 o 
   7   5   5     6950.34     7164.25    118.42 o 
   8   5   5     6908.12     7010.85    194.79 o 
   9   5   5     8510.74     8851.92    147.42 o 
  10   5   5     8674.39     8755.48    194.56 o 
  11   5   5     2592.20     2495.66    168.81 o 
  12   5   5     2002.82     2047.31     81.05 o 
  13   5   5      298.09      285.18     42.46 o 
  -5   6   5     1508.75     1416.36     68.96 o 
  -4   6   5     1535.63     1463.93     65.76 o 
  -3   6   5      714.60      608.75     44.58 o 
  -2   6   5     1591.50     1640.01     63.53 o 
  -1   6   5     1724.09     1695.07     60.07 o 
   0   6   5     5123.13     4953.49    114.02 o 
   1   6   5     8493.45     8515.18    171.29 o 
   2   6   5     6389.35     6501.68    129.71 o 
   3   6   5     8051.99     7974.90    129.47 o 
   4   6   5     3377.85     3261.30     65.58 o 
   5   6   5     4032.53     3941.61    117.95 o 
   6   6   5     1591.03     1602.58     37.85 o 
   7   6   5      197.67      199.65     25.08 o 
   8   6   5       13.34       21.23     19.15 o 
   9   6   5     2576.18     2725.07     81.77 o 
  10   6   5     2464.66     2469.40     87.16 o 
  11   6   5     3482.67     3729.42    115.01 o 
  12   6   5     6418.30     6627.77    166.34 o 
  13   6   5     3444.25     3504.80    129.65 o 
  -5   7   5     3696.37     3612.01    114.10 o 
  -4   7   5     5725.79     5697.22    146.10 o 
  -3   7   5     2175.46     2197.19     80.08 o 
  -2   7   5     3042.58     2969.13     89.60 o 
  -1   7   5      504.75      537.45     58.24 o 
   0   7   5       34.13       37.64     20.73 o 
   1   7   5       43.84       28.63     18.58 o 
   2   7   5     1679.89     1674.54     42.29 o 
   3   7   5     3090.03     3124.62     62.63 o 
   4   7   5     4702.22     4540.83     82.16 o 
   5   7   5     8357.63     8129.82    172.08 o 
   6   7   5     7771.31     7611.98    164.21 o 
   7   7   5     8119.08     7753.46    204.46 o 
   8   7   5     5189.11     5484.62    131.55 o 
   9   7   5     2732.78     2652.76     82.22 o 
  10   7   5      631.95      630.45     44.85 o 
  11   7   5       12.75       10.67     24.98 o 
  12   7   5      290.73      339.79     45.30 o 
  13   7   5     2141.55     2223.65     99.64 o 
  -4   8   5     1941.90     1862.20     86.69 o 
  -3   8   5     2979.81     3013.92    138.04 o 
  -2   8   5     3720.20     3893.97    109.29 o 
  -1   8   5     3497.60     3502.70     99.27 o 
   0   8   5     6520.06     6567.36    208.70 o 
   1   8   5     2723.31     2779.51     83.76 o 
   2   8   5     2883.49     2896.77     78.51 o 
   3   8   5     1884.34     1924.25     61.25 o 
   4   8   5      317.01      394.16     46.72 o 
   5   8   5      309.40      368.59     65.84 o 
   6   8   5     4297.58     4280.62    108.11 o 
   7   8   5     3979.76     3961.85    103.50 o 
   8   8   5     3393.72     3384.13    144.87 o 
   9   8   5     4895.56     4733.19    122.72 o 
  10   8   5     5103.42     4917.26    128.39 o 
  11   8   5     4468.56     4439.81    123.32 o 
  12   8   5     1512.54     1504.59     70.05 o 
  13   8   5     1381.58     1383.73     72.27 o 
  -2   9   5       22.57       38.55     30.15 o 
  -1   9   5     1340.46     1467.12    110.93 o 
   0   9   5     3265.38     2919.56    137.34 o 
   1   9   5     4898.35     4742.82    179.70 o 
   2   9   5     4752.79     5066.95    184.16 o 
   3   9   5     6830.23     6696.16    220.95 o 
   4   9   5     7092.08     7071.77    179.69 o 
   5   9   5     2673.02     2491.67     77.20 o 
   6   9   5     1635.75     1599.81     60.72 o 
   7   9   5      201.46      179.82     28.26 o 
   8   9   5      481.31      483.36     38.85 o 
   9   9   5     3804.75     3811.30    108.32 o 
  10   9   5     3677.40     3551.56    162.06 o 
  11   9   5     2342.62     2219.09     82.56 o 
  12   9   5     4477.86     4695.54    133.86 o 
  -1  10   5     1020.54     1128.46     95.64 o 
   0  10   5        8.99       42.63     44.36 o 
   1  10   5      540.11      485.23     66.55 o 
   2  10   5      663.77      690.43     72.77 o 
   3  10   5     3608.29     3442.93    145.79 o 
   4  10   5     4181.63     4130.26    160.07 o 
   5  10   5     4755.25     4605.08    119.14 o 
   6  10   5     9294.82     9017.53    198.78 o 
   7  10   5     4489.03     4262.15    115.36 o 
   8  10   5     4417.44     4321.93    118.24 o 
   9  10   5     3359.23     3274.71    100.45 o 
  10  10   5     1090.82     1094.94     58.65 o 
  11  10   5       49.98       46.75     30.51 o 
  12  10   5      849.01      839.56     61.09 o 
   0  11   5     3930.44     4075.44    180.16 o 
   1  11   5     2683.69     2787.60    142.81 o 
   2  11   5     1064.57     1219.45     95.78 o 
   3  11   5      264.78      332.57     57.95 o 
   4  11   5       84.71      111.45     44.49 o 
   5  11   5      609.36      699.03     71.09 o 
   6  11   5     3058.89     3054.18    158.97 o 
   7  11   5     4378.01     4451.79    122.10 o 
   8  11   5     2460.85     2576.69     88.69 o 
   9  11   5     3232.00     3236.04    154.18 o 
  10  11   5     4478.63     4270.72    124.55 o 
  11  11   5     3404.35     3232.08    107.50 o 
   2  12   5     4049.18     3868.42    173.39 o 
   3  12   5     3866.56     4085.60    175.47 o 
   4  12   5     2557.39     2630.87    134.49 o 
   5  12   5     1838.81     1822.32    111.63 o 
   6  12   5      204.65      250.07     54.16 o 
   7  12   5      133.30      151.26     34.30 o 
   8  12   5       59.06       38.18     30.09 o 
   9  12   5      530.17      510.39     48.79 o 
  10  12   5      978.99      921.56     97.14 o 
   5  13   5     4136.36     3629.83    165.29 o 
   6  13   5     3088.79     2926.24    143.68 o 
   7  13   5     3591.92     3561.89    158.22 o 
   8  13   5     2797.53     2879.60    101.75 o 
  -6 -12   6     4230.83     4601.69    209.05 o 
  -5 -12   6     1910.52     1974.80    130.79 o 
  -4 -12   6     3088.39     3304.75    167.37 o 
  -3 -12   6     1139.95     1070.06    103.88 o 
  -2 -12   6      653.64      742.21     88.57 o 
  -1 -12   6       37.48       50.01     53.34 o 
   0 -12   6      604.92      647.40     86.95 o 
  -8 -11   6      105.24      222.43     72.28 o 
  -7 -11   6      247.42      224.22     69.50 o 
  -6 -11   6     1722.27     1941.89    132.70 o 
  -5 -11   6     5612.89     5987.45    238.32 o 
  -4 -11   6     3208.03     3449.52    169.29 o 
  -3 -11   6     4856.52     5163.03    213.06 o 
  -2 -11   6     5420.68     5759.79    228.97 o 
  -1 -11   6     2044.91     2229.09    128.93 o 
   0 -11   6     2010.94     2322.27    135.07 o 
   1 -11   6      383.88      372.79     70.65 o 
   2 -11   6        3.52        0.35     50.37 o 
  -8 -10   6     3532.59     3653.97    183.05 o 
  -7 -10   6     3271.10     3247.91    165.35 o 
  -6 -10   6      875.76      888.39     94.96 o 
  -5 -10   6      132.75      182.08     58.56 o 
  -4 -10   6      177.23      218.57     59.80 o 
  -3 -10   6     2324.68     2105.89    122.33 o 
  -2 -10   6     3199.20     3329.72    158.45 o 
  -1 -10   6     5578.86     5594.41    218.84 o 
   0 -10   6     3198.21     3228.68    152.14 o 
   1 -10   6     3909.22     4231.39    110.06 o 
   2 -10   6     4103.30     4313.29    113.68 o 
   3 -10   6     1152.89     1192.47     57.18 o 
   4 -10   6     1291.42     1398.09     82.45 o 
  -9  -9   6     1257.88     1176.22    105.66 o 
  -8  -9   6     5343.56     5540.14    225.94 o 
  -7  -9   6     4405.86     4739.41    201.42 o 
  -6  -9   6     5467.79     5685.49    223.17 o 
  -5  -9   6     7400.58     7774.07    274.53 o 
  -4  -9   6     2593.99     2598.29    132.58 o 
  -3  -9   6     2383.41     2678.62    136.71 o 
  -2  -9   6       49.44       52.03     20.61 o 
  -1  -9   6        7.05       -8.38     18.10 o 
   0  -9   6      192.96      188.48     25.78 o 
   1  -9   6     2960.79     2963.50    127.24 o 
   2  -9   6     1613.34     1704.74     62.99 o 
   3  -9   6     3097.50     3326.59     94.70 o 
   4  -9   6     3634.39     3859.11     90.11 o 
   5  -9   6     5254.69     5425.94    139.09 o 
  -9  -8   6      212.28      267.57     66.74 o 
  -8  -8   6      184.72      229.37     59.84 o 
  -7  -8   6      659.46      587.83     78.51 o 
  -6  -8   6     3211.70     3228.01    151.18 o 
  -5  -8   6     2999.68     3037.86     88.55 o 
  -4  -8   6     8923.36     9135.76    302.61 o 
  -3  -8   6     5963.38     6049.68    138.65 o 
  -2  -8   6     3696.74     3943.38    146.12 o 
  -1  -8   6     4992.78     4878.19    175.11 o 
   0  -8   6     1770.11     1711.96     57.39 o 
   1  -8   6     1305.48     1265.64     53.96 o 
   2  -8   6      207.68      224.77     26.88 o 
   3  -8   6      432.55      405.14     39.16 o 
   4  -8   6      405.77      476.64     33.75 o 
   5  -8   6     2987.78     3060.82     79.49 o 
   6  -8   6     3442.14     3597.22    237.33 o 
  -9  -7   6     3088.37     3071.89    150.14 o 
  -8  -7   6     6086.79     6220.99    231.04 o 
  -7  -7   6     2405.18     2364.51     81.50 o 
  -6  -7   6     1722.30     1743.83     67.15 o 
  -5  -7   6      159.82      141.38     27.42 o 
  -4  -7   6      304.46      405.68     56.87 o 
  -3  -7   6     1711.03     1628.10     57.31 o 
  -2  -7   6    11506.02    11356.58    227.95 o 
  -1  -7   6     5943.28     5851.02    130.41 o 
   0  -7   6     7781.61     7549.41    160.00 o 
   1  -7   6     9427.55     9030.60    187.49 o 
   2  -7   6     9159.68     8956.91    151.58 o 
   3  -7   6     5418.79     5367.08    103.52 o 
   4  -7   6      538.84      632.28     34.12 o 
   5  -7   6     1147.72     1148.21     45.86 o 
   6  -7   6       61.21       70.33     24.22 o 
   7  -7   6      218.99      127.81     34.02 o 
  -9  -6   6     3225.45     3424.61    105.69 o 
  -8  -6   6     4091.50     4126.52    214.65 o 
  -7  -6   6     4537.64     4751.86    123.61 o 
  -6  -6   6     1878.35     2061.87     71.55 o 
  -5  -6   6     4664.99     4826.71    160.61 o 
  -4  -6   6     8314.32     8576.53    181.80 o 
  -3  -6   6      913.93      965.61     44.13 o 
  -2  -6   6     5637.50     5521.88    124.50 o 
  -1  -6   6     2322.04     2307.87    161.62 o 
   0  -6   6      820.12      822.46     37.17 o 
   1  -6   6     5085.32     5099.84     91.28 o 
   2  -6   6    15863.71    15282.90    461.48 o 
   3  -6   6    10059.31     9448.47    158.67 o 
   4  -6   6     5819.12     5546.84    106.36 o 
   5  -6   6     4508.22     4566.25     95.46 o 
   6  -6   6     2006.06     2045.23     61.31 o 
   7  -6   6     2102.38     2143.68     65.76 o 
   8  -6   6      764.42      722.74     53.81 o 
 -10  -5   6     1132.68     1201.61     92.74 o 
  -9  -5   6      916.06      983.17     85.15 o 
  -8  -5   6      266.34      294.55     37.98 o 
  -7  -5   6      615.12      596.77     44.25 o 
  -6  -5   6      686.85      714.12     45.53 o 
  -5  -5   6     6286.42     6514.15    203.84 o 
  -4  -5   6     5403.52     5396.90    125.33 o 
  -3  -5   6    10124.88     9737.11    301.68 o 
  -2  -5   6     7062.20     6963.74    148.31 o 
  -1  -5   6     5246.41     5151.79    114.96 o 
   0  -5   6     9642.11     9409.37    259.96 o 
   1  -5   6      141.03      202.99     21.59 o 
   2  -5   6      290.47      293.34     19.40 o 
   3  -5   6      162.46      171.33     17.98 o 
   4  -5   6     2147.91     2155.61     74.51 o 
   5  -5   6     1801.96     1713.83     50.55 o 
   6  -5   6     4624.74     4430.65    105.24 o 
   7  -5   6     5271.97     5113.18    107.81 o 
   8  -5   6     5106.20     5105.57    195.30 o 
   9  -5   6     3007.09     3265.97    105.09 o 
  -9  -4   6     7053.18     7347.04    245.69 o 
  -8  -4   6     3170.94     3383.70    139.82 o 
  -7  -4   6     2913.78     2980.37     89.21 o 
  -6  -4   6      978.46     1023.09     50.31 o 
  -5  -4   6       64.36       88.40     23.66 o 
  -4  -4   6       36.04       67.48     21.73 o 
  -3  -4   6     2847.45     2838.90     88.09 o 
  -2  -4   6     4414.19     4306.83    100.67 o 
  -1  -4   6    12808.93    12108.94    235.20 o 
   0  -4   6    10327.66     9700.88    220.80 o 
   1  -4   6    10510.94    10460.13    279.16 o 
   2  -4   6     8201.62     7964.48    129.91 o 
   3  -4   6     3973.74     3908.30     75.01 o 
   4  -4   6     6158.45     5773.16    130.35 o 
   5  -4   6      149.08      160.64     42.38 o 
   6  -4   6        2.06       45.16     21.58 o 
   7  -4   6      272.61      225.77     26.67 o 
   8  -4   6     2377.71     2277.89     65.88 o 
   9  -4   6     1759.51     1907.75     75.49 o 
  10  -4   6     2378.59     2503.45     90.98 o 
  -9  -3   6     1261.64     1214.02     92.23 o 
  -8  -3   6     5878.10     5955.96    205.76 o 
  -7  -3   6     2264.18     2344.61    109.92 o 
  -6  -3   6     6532.35     6517.69    148.70 o 
  -5  -3   6     8674.08     8763.38    289.66 o 
  -4  -3   6     3995.79     4205.88    102.27 o 
  -3  -3   6     6503.91     6437.61    195.56 o 
  -2  -3   6       41.66       72.09     28.70 o 
  -1  -3   6       64.82       73.58     16.16 o 
   0  -3   6     1029.60     1062.57     37.66 o 
   1  -3   6     4457.16     4648.63    122.18 o 
   2  -3   6     5065.66     5046.45     86.59 o 
   3  -3   6    11269.10    10749.34    169.83 o 
   4  -3   6     8541.33     8033.15    134.57 o 
   5  -3   6     7447.36     6955.02    122.32 o 
   6  -3   6     6694.97     6291.72    115.77 o 
   7  -3   6     3760.02     3617.23     80.59 o 
   8  -3   6      969.51      893.68     59.45 o 
   9  -3   6        5.20      -12.50     30.23 o 
  10  -3   6       60.80       71.91     30.88 o 
  -9  -2   6      350.93      375.99     68.07 o 
  -8  -2   6      126.60      186.94     51.50 o 
  -7  -2   6       67.48       44.51     37.41 o 
  -6  -2   6     2516.95     2632.34     76.81 o 
  -5  -2   6     3255.59     3291.43     69.23 o 
  -4  -2   6    10757.71    11084.52    176.85 o 
  -3  -2   6    12319.87    13056.13    244.89 o 
  -2  -2   6     7404.34     7421.37    119.39 o 
  -1  -2   6     6558.31     6270.55    319.91 o 
   0  -2   6     2178.71     2176.83    120.56 o 
   1  -2   6     9410.57     9186.71    141.39 o 
   2  -2   6     3601.07     3755.08     66.40 o 
   3  -2   6      138.82      156.87     33.57 o 
   4  -2   6      242.79      225.56     16.70 o 
   5  -2   6     7444.73     7382.33    125.89 o 
   6  -2   6     9595.72     9247.30    155.46 o 
   7  -2   6    14690.95    13758.49    232.74 o 
   8  -2   6     6350.51     6181.64    163.66 o 
   9  -2   6     3219.26     3197.17     78.01 o 
  10  -2   6     3434.98     3387.39    134.85 o 
  11  -2   6      432.59      457.75     45.25 o 
  -9  -1   6     3748.53     3711.89    163.56 o 
  -8  -1   6     4505.45     4383.01    175.70 o 
  -7  -1   6     2494.24     2546.82     82.52 o 
  -6  -1   6     3137.15     1590.00     78.29 o 
  -5  -1   6      286.43      255.58     28.07 o 
  -4  -1   6      147.31      171.08     18.21 o 
  -3  -1   6      270.62      291.02     24.80 o 
  -2  -1   6     3873.87     3734.22     72.70 o 
  -1  -1   6     7464.61     7550.25    235.08 o 
   0  -1   6    16584.76    16539.61    245.04 o 
   1  -1   6     8770.62     8308.54    131.65 o 
   2  -1   6     8224.50     7660.69    134.23 o 
   3  -1   6    11168.21    10965.87    168.79 o 
   4  -1   6     3925.08     4062.49     73.52 o 
   5  -1   6     2059.28     2055.62     65.86 o 
   6  -1   6      217.77      223.04     18.62 o 
   7  -1   6       82.50      107.82     25.80 o 
   8  -1   6     2511.93     2454.43     83.87 o 
   9  -1   6     5105.31     5194.46    104.87 o 
  10  -1   6     3662.37     3623.65     85.66 o 
  11  -1   6     4263.14     4384.60    119.77 o 
  -8   0   6      616.38      600.40     51.65 o 
  -7   0   6     3322.54     3215.51    107.65 o 
  -6   0   6     7172.18     7078.76    177.95 o 
  -5   0   6     8167.35     8345.61    176.36 o 
  -4   0   6     7976.65     7974.89    236.61 o 
  -3   0   6     2244.79     2361.02     51.87 o 
  -2   0   6     3510.42     3487.87     72.06 o 
  -1   0   6      503.85      533.19     21.13 o 
   0   0   6     1819.56     2026.62     41.21 o 
   1   0   6     2169.70     2218.36     42.52 o 
   2   0   6    12821.75    12708.56    190.98 o 
   3   0   6     9159.09     9390.85    171.04 o 
   4   0   6    13872.72    13618.24    206.12 o 
   5   0   6    10715.14    10611.85    166.54 o 
   6   0   6     4953.02     5004.53     89.99 o 
   7   0   6     3286.07     3232.80     67.59 o 
   8   0   6      624.70      626.15     30.57 o 
   9   0   6      478.24      486.20     32.92 o 
  10   0   6      229.39      244.60     30.71 o 
  11   0   6      548.89      515.08     45.05 o 
  12   0   6      500.34      450.14     37.19 o 
  -8   1   6       22.94       -0.01     32.16 o 
  -7   1   6     1326.06     1409.36     67.77 o 
  -6   1   6     4024.54     3828.77    105.77 o 
  -5   1   6     5689.70     5620.57    132.54 o 
  -4   1   6     6258.42     6211.38    154.96 o 
  -3   1   6     9576.25     9826.21    283.34 o 
  -2   1   6     7199.53     7151.42    145.46 o 
  -1   1   6     9514.79     9655.32    152.24 o 
   0   1   6    11389.46    11705.39    220.60 o 
   1   1   6     3975.11     4115.45     70.95 o 
   2   1   6     2446.39     2655.55     57.94 o 
   3   1   6        3.45       23.63      7.86 o 
   4   1   6     2824.61     2941.84     54.64 o 
   5   1   6     2725.08     2711.83     60.13 o 
   6   1   6    12526.47    12164.01    189.48 o 
   7   1   6     6994.16     6839.25    117.28 o 
   8   1   6     3460.40     3479.95     72.52 o 
   9   1   6     4909.63     5002.02     97.97 o 
  10   1   6     4154.93     4100.46     98.36 o 
  11   1   6     1833.02     1825.24     57.55 o 
  12   1   6      402.11      530.11     88.20 o 
  -7   2   6     6797.56     6812.31    167.63 o 
  -6   2   6      995.23      997.46     56.46 o 
  -5   2   6       64.83       59.68     30.96 o 
  -4   2   6        3.22       22.64     20.57 o 
  -3   2   6     1893.52     2067.82     65.08 o 
  -2   2   6     2840.55     2884.84     75.83 o 
  -1   2   6     9408.37     9448.88    150.02 o 
   0   2   6    12237.88    12299.94    314.24 o 
   1   2   6    16518.83    16167.06    300.12 o 
   2   2   6    10621.50    10739.27    164.36 o 
   3   2   6    10104.49    10404.85    159.22 o 
   4   2   6     6885.78     6984.38    112.06 o 
   5   2   6      102.08      105.54     11.50 o 
   6   2   6      440.98      429.50     20.20 o 
   7   2   6      734.72      792.16     27.97 o 
   8   2   6      184.20      208.41     24.45 o 
   9   2   6     1043.09     1034.63     38.91 o 
  10   2   6     8890.11     8416.39    148.93 o 
  11   2   6     4548.61     4660.19     98.65 o 
  12   2   6     4339.27     4394.36    180.24 o 
  -7   3   6     2734.23     2657.10     98.31 o 
  -6   3   6     4095.85     4161.38    119.71 o 
  -5   3   6     3306.02     3356.38    100.06 o 
  -4   3   6     3881.79     3887.26    104.43 o 
  -3   3   6     4266.21     4244.13    105.66 o 
  -2   3   6      721.65      758.87     63.18 o 
  -1   3   6      601.00      607.09     34.25 o 
   0   3   6      622.58      659.10     26.82 o 
   1   3   6     3263.34     3104.47    169.00 o 
   2   3   6     7238.23     3995.36    124.49 o 
   3   3   6    11005.69    11501.85    176.21 o 
   4   3   6    10500.27    10767.89    165.81 o 
   5   3   6    14077.61    14460.14    218.99 o 
   6   3   6     8704.48     9017.39    143.89 o 
   7   3   6     3538.69     3628.40     69.44 o 
   8   3   6     7388.55     7502.94    127.72 o 
   9   3   6     2263.44     2240.50     54.56 o 
  10   3   6        8.18       15.43     16.70 o 
  11   3   6      937.62     1002.51     45.25 o 
  12   3   6     2521.68     2585.61     69.62 o 
  13   3   6     1512.77     1556.15     57.66 o 
  -6   4   6      665.61      632.96     53.36 o 
  -5   4   6     1395.40     1430.30     66.88 o 
  -4   4   6     4705.57     4635.55    120.37 o 
  -3   4   6     4435.23     4359.75    215.63 o 
  -2   4   6     9908.33     9828.41    200.72 o 
  -1   4   6    13272.70    13192.98    253.77 o 
   0   4   6     6646.73     6747.51    140.93 o 
   1   4   6     3925.61     4006.98    159.58 o 
   2   4   6       39.19       60.37     11.35 o 
   3   4   6       39.42      163.67     25.29 o 
   4   4   6      332.48      336.87     24.07 o 
   5   4   6     3418.67     3239.09    168.37 o 
   6   4   6     1982.09     1885.04     42.52 o 
   7   4   6    10453.86    10165.27    234.69 o 
   8   4   6    10443.98    10755.99    478.29 o 
   9   4   6     8107.34     8454.39    176.03 o 
  10   4   6     1961.22     2139.09     55.22 o 
  11   4   6      833.98      899.33     39.31 o 
  12   4   6     1129.36     1182.26     64.34 o 
  13   4   6       69.58       75.00     44.13 o 
  -6   5   6     1639.90     1730.81     80.83 o 
  -5   5   6      443.44      518.77     74.97 o 
  -4   5   6      289.05      244.06     35.88 o 
  -3   5   6      477.42      534.45     70.45 o 
  -2   5   6     2589.98     2582.55     78.99 o 
  -1   5   6     7243.39     7184.04    154.95 o 
   0   5   6    11185.20    11080.40    217.55 o 
   1   5   6     6384.41     6311.02    133.41 o 
   2   5   6     7640.79     7753.21    193.64 o 
   3   5   6     6767.01     6293.49    273.65 o 
   4   5   6     5648.01     5578.60    203.51 o 
   5   5   6     4210.95     4401.63     78.50 o 
   6   5   6       95.64      121.09     16.20 o 
   7   5   6      146.23      190.68     16.16 o 
   8   5   6     2108.86     2223.48     50.66 o 
   9   5   6     6022.92     6036.03    108.04 o 
  10   5   6     4198.08     4032.16    110.80 o 
  11   5   6     6331.20     6462.04    159.73 o 
  12   5   6     3384.95     3391.68    108.72 o 
  13   5   6     2198.48     2400.03     93.94 o 
  -5   6   6     4422.19     4511.08    130.25 o 
  -4   6   6     4470.86     4512.61    127.93 o 
  -3   6   6     2213.32     2212.98     79.08 o 
  -2   6   6     1660.13     1689.93    113.65 o 
  -1   6   6       17.15       36.71     22.21 o 
   0   6   6      273.43      291.79     52.61 o 
   1   6   6     6494.13     6628.44    141.42 o 
   2   6   6     6194.38     6417.92    109.40 o 
   3   6   6     3057.13     3055.96     91.13 o 
   4   6   6    14369.33    13893.84    259.20 o 
   5   6   6    12588.25    12446.88    239.09 o 
   6   6   6     6750.97     6766.08    121.84 o 
   7   6   6     4816.17     4822.20    198.15 o 
   8   6   6     1709.30     1716.36     61.43 o 
   9   6   6      813.48      803.42     45.27 o 
  10   6   6       43.73       88.02     26.57 o 
  11   6   6      427.88      435.81     41.60 o 
  12   6   6      842.48      848.04     59.06 o 
  13   6   6     2316.60     2273.65    131.27 o 
  -4   7   6     2316.23     2453.59     94.19 o 
  -3   7   6     2522.76     2578.42     90.42 o 
  -2   7   6     3933.80     3837.10    109.10 o 
  -1   7   6     4310.88     4284.28    112.49 o 
   0   7   6     4276.01     4041.60    103.73 o 
   1   7   6     3534.39     3560.30     91.63 o 
   2   7   6     2859.03     2800.82     75.61 o 
   3   7   6       11.61       38.41     31.86 o 
   4   7   6     1461.70     1501.75     47.95 o 
   5   7   6     3209.78     3127.52     83.96 o 
   6   7   6     8613.43     8497.95    180.63 o 
   7   7   6     3773.53     3414.61     91.42 o 
   8   7   6     7349.29     7189.07    162.93 o 
   9   7   6     4811.28     4646.84    119.96 o 
  10   7   6     2085.08     2300.52     80.32 o 
  11   7   6     3775.91     3730.33    110.22 o 
  12   7   6      761.26      763.43     65.11 o 
  13   7   6      135.86      224.17     64.65 o 
  -3   8   6      632.39      585.52     50.99 o 
  -2   8   6     1004.89      986.15    155.21 o 
  -1   8   6     3243.54     3061.79    124.52 o 
   0   8   6     2971.00     2987.96     89.54 o 
   1   8   6     4179.03     4271.45    108.09 o 
   2   8   6     4151.73     3945.79    150.66 o 
   3   8   6     6767.65     6676.29    215.81 o 
   4   8   6     3179.31     3205.44     86.46 o 
   5   8   6      626.59      568.95     49.55 o 
   6   8   6      921.58      975.33     47.32 o 
   7   8   6      518.78      524.03     56.76 o 
   8   8   6      874.12      699.98     68.64 o 
   9   8   6     2005.65     1987.84     72.10 o 
  10   8   6     4759.66     4556.53    123.04 o 
  11   8   6     4284.21     4293.01    122.13 o 
  12   8   6     5616.06     5686.04    169.29 o 
  13   8   6     4135.32     4234.31    130.52 o 
  -2   9   6      244.72      256.76     40.13 o 
  -1   9   6      283.88      302.83     63.22 o 
   0   9   6       29.82       -4.94     38.29 o 
   1   9   6      175.69      284.73     53.19 o 
   2   9   6      983.57      960.68     77.27 o 
   3   9   6     5302.01     5012.02    181.48 o 
   4   9   6     5201.36     5243.02    184.22 o 
   5   9   6     5776.02     5663.12    135.10 o 
   6   9   6     6193.90     5818.86    139.05 o 
   7   9   6     4285.10     4216.10    111.84 o 
   8   9   6     1801.99     1848.47    104.52 o 
   9   9   6      121.01      105.84     28.62 o 
  10   9   6        0.49        6.03     26.48 o 
  11   9   6      223.58      248.72     37.41 o 
  12   9   6     1919.99     1906.91     82.01 o 
   0  10   6     1784.47     1934.60    118.07 o 
   1  10   6     2685.32     2586.67    132.99 o 
   2  10   6      541.12      623.01     70.66 o 
   3  10   6        1.60       22.93     37.58 o 
   4  10   6     1111.50     1119.55     81.90 o 
   5  10   6     1869.20     1559.21     92.34 o 
   6  10   6     1426.36     1466.44     61.20 o 
   7  10   6     6071.90     5769.10    143.48 o 
   8  10   6     4194.56     3908.10    163.94 o 
   9  10   6     2976.38     2942.00    144.89 o 
  10  10   6     3610.04     3477.16    117.31 o 
  11  10   6     1966.48     1906.60     80.10 o 
  12  10   6      715.27      770.52     59.93 o 
   1  11   6     4054.98     4171.03    180.84 o 
   2  11   6     3523.14     3528.53    159.77 o 
   3  11   6     2624.62     2667.08    133.66 o 
   4  11   6     2474.98     2400.59    124.15 o 
   5  11   6     1982.37     1789.63    104.90 o 
   6  11   6       81.89       89.80     41.77 o 
   7  11   6        9.18       28.72     27.51 o 
   8  11   6     1039.27      849.98     54.14 o 
   9  11   6     2970.58     3067.11    151.86 o 
  10  11   6     3430.06     3473.91    194.64 o 
  11  11   6     4289.71     4088.13    209.56 o 
   3  12   6     2531.18     2726.89    142.20 o 
   4  12   6     2286.45     2447.18    134.23 o 
   5  12   6     1240.68     1229.73     95.70 o 
   6  12   6     2128.04     1933.25    112.48 o 
   7  12   6     2507.22     2350.86    122.46 o 
   8  12   6      984.59     1053.11     62.09 o 
   9  12   6     1533.47     1436.71     80.51 o 
  10  12   6      130.85      117.96     36.81 o 
  -5 -12   7     2778.60     2842.97    162.53 o 
  -4 -12   7     2983.11     3156.78    169.15 o 
  -3 -12   7     5934.34     6371.80    257.43 o 
  -2 -12   7     2865.88     2893.80    159.06 o 
  -1 -12   7      449.44      482.04     84.37 o 
  -7 -11   7      629.27      549.94     88.86 o 
  -6 -11   7       47.20       82.89     59.54 o 
  -5 -11   7      277.33      391.08     78.22 o 
  -4 -11   7     1361.11     1471.68    115.10 o 
  -3 -11   7     2667.51     2744.06    150.15 o 
  -2 -11   7     3636.12     3732.56    178.79 o 
  -1 -11   7     5629.75     6231.00    247.99 o 
   0 -11   7     5193.11     6071.41    244.44 o 
   1 -11   7     4853.44     5006.77    213.27 o 
   2 -11   7     1991.31     2012.10    131.05 o 
  -8 -10   7     3629.62     3768.79    191.87 o 
  -7 -10   7     2809.61     2888.17    160.83 o 
  -6 -10   7     4903.46     5182.07    223.35 o 
  -5 -10   7     4472.16     4415.91    196.27 o 
  -4 -10   7     1435.40     1448.09    108.80 o 
  -3 -10   7     1406.09     1643.34    117.90 o 
  -2 -10   7      133.39      121.16     54.89 o 
  -1 -10   7      361.55      378.03     68.84 o 
   0 -10   7     1566.13     1709.82    118.78 o 
   1 -10   7     3625.71     3984.87    108.59 o 
   2 -10   7     3636.04     3744.60    105.47 o 
   3 -10   7     3942.70     4043.47    136.48 o 
  -8  -9   7      195.84      304.08     72.52 o 
  -7  -9   7     2779.75     2706.27    149.94 o 
  -6  -9   7     4020.71     4277.11    191.06 o 
  -5  -9   7     5400.42     5368.11    217.33 o 
  -4  -9   7     6320.17     6437.23    244.03 o 
  -3  -9   7     3266.89     3331.79    157.79 o 
  -2  -9   7     4259.07     4217.88    124.89 o 
  -1  -9   7     1866.47     2080.37     80.09 o 
   0  -9   7      789.80      810.18     44.93 o 
   1  -9   7      466.26      524.54     43.59 o 
   2  -9   7      269.62      243.32     31.00 o 
   3  -9   7     1182.60     1158.83     56.43 o 
   4  -9   7     2098.29     2116.27     80.24 o 
   5  -9   7     3841.46     3920.10    146.37 o 
  -8  -8   7     3124.17     3054.36    157.05 o 
  -7  -8   7      195.37      203.20     62.39 o 
  -6  -8   7       16.45      -36.27     44.06 o 
  -5  -8   7      349.66      365.61     38.20 o 
  -4  -8   7     1006.73     1093.02     89.53 o 
  -3  -8   7     1636.97     1595.28    182.10 o 
  -2  -8   7     2615.48     2737.68     80.93 o 
  -1  -8   7     3391.56     3399.04     91.67 o 
   0  -8   7     9319.72     9057.73    191.55 o 
   1  -8   7     4621.54     4466.83    111.04 o 
   2  -8   7     3598.03     3471.55    154.84 o 
   3  -8   7     2393.13     2283.86     74.07 o 
   4  -8   7       57.49       82.72     33.77 o 
   5  -8   7       17.61       33.00     26.24 o 
   6  -8   7      721.67      794.80     65.35 o 
  -9  -7   7     3532.15     3632.21    171.95 o 
  -8  -7   7     4208.66     4200.14    183.92 o 
  -7  -7   7     7190.82     7349.92    175.07 o 
  -6  -7   7     4763.87     4638.61    131.84 o 
  -5  -7   7     3248.51     3506.39     99.79 o 
  -4  -7   7     4282.29     4550.97    116.09 o 
  -3  -7   7      680.29      607.51     40.70 o 
  -2  -7   7      179.99      164.12     25.74 o 
  -1  -7   7     1904.61     1942.15     63.86 o 
   0  -7   7     1434.58     1463.22     53.11 o 
   1  -7   7     4203.92     4152.95    174.49 o 
   2  -7   7     3028.39     3076.86     85.45 o 
   3  -7   7     2346.86     2413.97     77.37 o 
   4  -7   7     6026.94     5936.97    140.48 o 
   5  -7   7     2807.20     2760.64     73.52 o 
   6  -7   7     1605.38     1605.45     71.64 o 
   7  -7   7      423.77      432.17     47.91 o 
  -9  -6   7       42.87      109.35     50.99 o 
  -8  -6   7     1544.76     1614.56     72.19 o 
  -7  -6   7     1079.48     1158.45    102.01 o 
  -6  -6   7     3744.69     3973.26    136.69 o 
  -5  -6   7     6210.03     6277.45    285.07 o 
  -4  -6   7     4839.45     5028.70    123.21 o 
  -3  -6   7    11702.70    11868.57    242.44 o 
  -2  -6   7     7765.93     7559.13    163.93 o 
  -1  -6   7     8548.35     8252.64    174.41 o 
   0  -6   7     2262.19     2087.52     78.59 o 
   1  -6   7       16.84       11.89     16.64 o 
   2  -6   7      339.53      326.34     44.64 o 
   3  -6   7     1807.77     1641.86     46.66 o 
   4  -6   7     5355.09     5103.63    100.74 o 
   5  -6   7     2921.51     2908.34     71.67 o 
   6  -6   7     4456.07     4397.54    127.26 o 
   7  -6   7     3657.15     3458.33     87.17 o 
   8  -6   7     5541.47     5638.61    146.57 o 
  -9  -5   7     2564.76     2554.29    129.22 o 
  -8  -5   7     1718.42     1836.30    104.12 o 
  -7  -5   7     4287.37     4540.14    122.65 o 
  -6  -5   7      832.76      945.77     63.53 o 
  -5  -5   7       14.49       14.30     24.79 o 
  -4  -5   7     1153.72     1203.86    108.74 o 
  -3  -5   7     4207.18     4394.27    168.34 o 
  -2  -5   7     5266.45     5152.40    133.75 o 
  -1  -5   7    11266.73    10747.21    216.75 o 
   0  -5   7     7499.46     7062.41    150.68 o 
   1  -5   7     5842.74     5507.87    123.26 o 
   2  -5   7     4731.76     4552.85    155.57 o 
   3  -5   7     3704.32     3531.56    108.21 o 
   4  -5   7     1212.44     1116.55     39.94 o 
   5  -5   7      218.01      224.81     23.33 o 
   6  -5   7       29.78       74.69     20.49 o 
   7  -5   7     1836.96     1699.73     56.80 o 
   8  -5   7     2708.52     2623.34     74.75 o 
   9  -5   7     2743.85     2741.13     95.35 o 
  -9  -4   7     1927.97     1951.38    115.78 o 
  -8  -4   7     6244.31     6413.67    222.14 o 
  -7  -4   7     6983.98     7143.49    233.16 o 
  -6  -4   7     9742.60    10686.41    226.40 o 
  -5  -4   7     3591.22     3658.70     98.78 o 
  -4  -4   7     2250.56     2314.44    137.91 o 
  -3  -4   7     1259.01     1326.23     52.40 o 
  -2  -4   7       16.88       76.87     20.71 o 
  -1  -4   7       58.03      220.53     43.19 o 
   0  -4   7     6554.73     6276.47    135.25 o 
   1  -4   7     4256.90     4064.39     95.24 o 
   2  -4   7     5235.13     5173.81    196.08 o 
   3  -4   7    10124.85     9954.57    161.67 o 
   4  -4   7     4956.73     4753.85    104.26 o 
   5  -4   7     6996.89     6727.43    122.15 o 
   6  -4   7     1845.59     1818.63     53.19 o 
   7  -4   7      638.09      712.75     64.99 o 
   8  -4   7      210.97      186.68     26.47 o 
   9  -4   7      360.11      386.02     35.52 o 
  -9  -3   7       94.93      133.74     58.39 o 
  -8  -3   7      172.25      223.80     54.79 o 
  -7  -3   7     3266.47     3468.14    146.11 o 
  -6  -3   7     5742.38     6244.41    205.93 o 
  -5  -3   7     7197.26     7205.22    323.46 o 
  -4  -3   7     9638.68     9495.15    198.19 o 
  -3  -3   7     6153.90     6251.39    139.60 o 
  -2  -3   7    14145.82    13862.23    401.86 o 
  -1  -3   7     5385.83     5513.20    122.38 o 
   0  -3   7      677.91      686.13     36.40 o 
   1  -3   7     1290.87     1211.27     42.20 o 
   2  -3   7      437.53      430.94     20.22 o 
   3  -3   7      523.65      503.78     25.82 o 
   4  -3   7     2836.31     2658.00     72.13 o 
   5  -3   7     7251.75     6828.43    121.09 o 
   6  -3   7     2003.70     2037.15     53.54 o 
   7  -3   7     5405.01     5552.76    157.08 o 
   8  -3   7     3651.74     3638.16     84.60 o 
   9  -3   7     2423.59     2427.03     69.31 o 
  10  -3   7     1718.13     1738.82     62.70 o 
  -8  -2   7     2185.73     2293.00    122.83 o 
  -7  -2   7      892.02      916.21     82.22 o 
  -6  -2   7      865.07      975.77     74.21 o 
  -5  -2   7      110.76      153.78     39.77 o 
  -4  -2   7     1108.90     1084.40     48.16 o 
  -3  -2   7     3860.97     3943.94     97.89 o 
  -2  -2   7     8281.80     8239.25    304.91 o 
  -1  -2   7    10527.13    10740.84    213.33 o 
   0  -2   7     9489.66     9164.72    183.74 o 
   1  -2   7     5790.03     5651.47     92.52 o 
   2  -2   7    12941.92    12178.64    421.33 o 
   3  -2   7     3144.78     3003.15     80.20 o 
   4  -2   7      958.85      945.79     30.50 o 
   5  -2   7      770.50      794.18     30.00 o 
   6  -2   7     4228.08     4196.04     83.76 o 
   7  -2   7     2138.57     2229.59     57.49 o 
   8  -2   7     2815.22     2765.55     68.53 o 
   9  -2   7     4607.77     4493.00     97.84 o 
  10  -2   7     3258.85     3281.89     83.67 o 
  11  -2   7     3446.06     3472.69     91.55 o 
  -8  -1   7     2542.77     2417.78    129.25 o 
  -7  -1   7     8610.13     8483.44    271.87 o 
  -6  -1   7     4608.44     4600.73    171.55 o 
  -5  -1   7     5819.79     6096.14    201.57 o 
  -4  -1   7     3295.04     3364.43    128.33 o 
  -3  -1   7      219.65      250.45     19.69 o 
  -2  -1   7      719.25      723.01     26.57 o 
  -1  -1   7     2991.94     3180.75     71.35 o 
   0  -1   7     2022.18     2077.48     41.43 o 
   1  -1   7     4305.07     4122.70    119.42 o 
   2  -1   7     9657.49     9149.12    161.81 o 
   3  -1   7    10092.21     9829.29    169.43 o 
   4  -1   7    13460.72    13075.92    202.50 o 
   5  -1   7     5904.17     5812.14    123.75 o 
   6  -1   7     9607.25     9247.82    180.28 o 
   7  -1   7     4735.09     4380.36    136.92 o 
   8  -1   7        8.16       23.12     18.80 o 
   9  -1   7        3.52       22.12     24.69 o 
  10  -1   7     1082.84     1173.97     81.19 o 
  11  -1   7     2532.86     2716.09     88.98 o 
  -8   0   7       32.68       22.96     50.44 o 
  -7   0   7       60.44       88.91     50.24 o 
  -6   0   7     3258.63     3458.51    146.03 o 
  -5   0   7     4038.10     1741.51     81.83 o 
  -4   0   7     4821.22     4940.70    115.94 o 
  -3   0   7    13900.63    13774.57    261.42 o 
  -2   0   7     9040.81     9103.34    147.49 o 
  -1   0   7     7774.08     7840.93    127.58 o 
   0   0   7     3849.95     3915.10     70.19 o 
   1   0   7     1449.35     1566.99     34.97 o 
   2   0   7      108.95      108.56     16.03 o 
   3   0   7     6738.86     6704.46    108.80 o 
   4   0   7     6811.79     6669.85    128.51 o 
   5   0   7     5575.72     5373.88     93.58 o 
   6   0   7     9419.84     9234.78    151.25 o 
   7   0   7     3893.42     3742.11     75.65 o 
   8   0   7     5648.66     5536.27    104.56 o 
   9   0   7     3147.09     3129.66     72.66 o 
  10   0   7     1892.29     2042.72     60.15 o 
  11   0   7     1511.43     1678.62     57.29 o 
  12   0   7        0.10        4.64     24.61 o 
  -7   1   7      253.44      259.83     59.50 o 
  -6   1   7       63.66       90.23     32.25 o 
  -5   1   7      368.67      350.02     36.40 o 
  -4   1   7      960.15      997.77    104.29 o 
  -2   1   7     2022.87     1888.45     58.05 o 
  -1   1   7    10268.13    10621.54    167.98 o 
   0   1   7    10629.34    11156.10    202.93 o 
   1   1   7    21537.98    22192.88    327.58 o 
   2   1   7     3747.48     3741.26     66.86 o 
   3   1   7      502.61      428.02     20.77 o 
   4   1   7     1026.66     1006.52     27.96 o 
   5   1   7      484.70      483.93     20.89 o 
   6   1   7      113.61      114.08     14.26 o 
   7   1   7     3510.33     3322.97     72.38 o 
   8   1   7     3424.85     3286.97     70.39 o 
   9   1   7     5407.09     5351.96    103.31 o 
  10   1   7     7464.42     7566.52    139.54 o 
  11   1   7     3782.91     3875.26     89.09 o 
  12   1   7     4123.97     4411.09    101.29 o 
  -7   2   7     3674.39     3640.50    114.73 o 
  -6   2   7     5912.89     5930.64    150.06 o 
  -5   2   7     3309.41     3357.13    176.48 o 
  -4   2   7     2625.23     2695.13    177.75 o 
  -3   2   7     1286.22     1320.44     53.55 o 
  -2   2   7      132.84      133.92     22.86 o 
  -1   2   7       71.61       68.48     34.94 o 
   0   2   7     3155.50     3152.70    148.11 o 
   1   2   7     7738.59     7967.47    159.81 o 
   2   2   7    12411.61    12733.93    259.54 o 
   3   2   7     9740.28     9614.67    150.33 o 
   4   2   7     7248.56     7225.95    117.34 o 
   5   2   7     9827.86     9634.31    152.38 o 
   6   2   7     4418.18     4360.39     79.53 o 
   7   2   7     1473.19     1475.08     43.10 o 
   8   2   7      134.47      134.46     17.26 o 
   9   2   7      322.08      312.70     24.18 o 
  10   2   7      532.68      554.02     32.25 o 
  11   2   7     2152.90     2300.83     64.47 o 
  12   2   7     3253.44     3280.77     84.58 o 
  -6   3   7     1085.46     1069.49     64.84 o 
  -5   3   7     2209.12     2180.21     82.04 o 
  -4   3   7     5233.44     5058.69    127.07 o 
  -3   3   7     5594.24     5499.36    130.45 o 
  -2   3   7     9499.05     9408.01    199.98 o 
  -1   3   7     2051.62     1962.46     61.52 o 
   0   3   7     1854.14     1801.41     42.42 o 
   1   3   7     1093.47     1090.64     31.57 o 
   2   3   7     1135.99     1199.63     56.49 o 
   3   3   7      124.41      150.34     14.41 o 
   4   3   7     4656.58     4546.72     79.97 o 
   5   3   7     8683.71     8804.77    141.12 o 
   6   3   7     5221.07     5043.08    113.74 o 
   7   3   7    12911.23    12755.25    200.29 o 
   8   3   7     5221.47     5195.62     95.61 o 
   9   3   7     5012.12     5158.99    111.80 o 
  10   3   7     3412.20     3291.41     74.00 o 
  11   3   7      337.53      378.14     29.96 o 
  12   3   7       67.86       95.08     24.40 o 
  -6   4   7      832.37      809.86    126.09 o 
  -5   4   7       15.80       33.79     32.16 o 
  -4   4   7      178.78      177.24     33.85 o 
  -3   4   7     2336.80     2374.66     79.34 o 
  -2   4   7     6672.94     6516.57    168.47 o 
  -1   4   7     1471.96     1498.38     84.82 o 
   0   4   7     4820.00     4707.22    119.78 o 
   1   4   7     8012.27     7905.47    130.33 o 
   2   4   7     6692.82     6868.51    114.77 o 
   3   4   7     5152.37     4770.91    598.64 o 
   4   4   7     1824.61     1877.82     43.02 o 
   5   4   7      378.02      472.45     68.70 o 
   6   4   7      742.92      650.35     66.43 o 
   7   4   7     2680.95     2774.25     78.48 o 
   8   4   7     9963.36    10227.58    167.04 o 
   9   4   7     7351.43     7593.35    132.07 o 
  10   4   7     3907.64     3991.31     83.18 o 
  11   4   7     4731.31     4967.58    101.21 o 
  12   4   7     3145.35     3270.93    156.52 o 
  13   4   7     2331.82     2339.46     93.66 o 
  -5   5   7     4248.41     4275.85    126.10 o 
  -4   5   7     1422.00     1392.43     68.26 o 
  -3   5   7      227.10      228.23     34.41 o 
  -2   5   7      193.28      181.75     29.42 o 
  -1   5   7      169.34      135.58     28.86 o 
   0   5   7      157.67      189.33     26.34 o 
   1   5   7     1170.68     1128.08    140.31 o 
   2   5   7     5207.48     5058.45    112.74 o 
   3   5   7     8453.44     8563.21    190.98 o 
   4   5   7     9320.34     9373.08    189.92 o 
   5   5   7     7107.09     7356.19    122.50 o 
   6   5   7     8554.52     9091.04    180.82 o 
   7   5   7     1382.44     1371.73     37.85 o 
   8   5   7       36.63       51.34     14.13 o 
   9   5   7       99.96      114.60     17.41 o 
  10   5   7     1622.76     1692.80     67.97 o 
  11   5   7     1106.85     1148.47     60.56 o 
  12   5   7     3345.50     3633.74    113.92 o 
  13   5   7     5190.63     5615.95    156.99 o 
  -4   6   7     3871.77     3734.24    114.11 o 
  -3   6   7     5512.28     5516.01    142.42 o 
  -2   6   7     3322.70     3137.27    135.15 o 
  -1   6   7     5598.52     5380.21    129.65 o 
   0   6   7     1732.10     1694.10     70.46 o 
   1   6   7     1108.86     1060.96     45.91 o 
   2   6   7      125.86      157.19     22.46 o 
   3   6   7      717.36      690.10     28.29 o 
   4   6   7     3066.33     2750.60    205.66 o 
   5   6   7     2601.31     2504.26     64.38 o 
   6   6   7     5653.33     5747.43    101.40 o 
   7   6   7     5299.21     4856.78    176.88 o 
   8   6   7     9520.19     9678.97    206.81 o 
   9   6   7     4640.46     4886.73    124.94 o 
  10   6   7     1310.42     1429.48     62.52 o 
  11   6   7      710.83      817.87     55.26 o 
  12   6   7        8.40       38.88     31.11 o 
  13   6   7      330.23      536.08     52.77 o 
  -3   7   7      869.86      858.84     58.18 o 
  -2   7   7     2168.03     2162.99     80.12 o 
  -1   7   7     5214.54     5161.66    130.24 o 
   0   7   7     4723.67     4856.12    120.69 o 
   1   7   7     7435.77     7344.04    159.94 o 
   2   7   7     6789.19     6505.92    142.13 o 
   3   7   7     4394.91     4449.96    104.23 o 
   4   7   7      570.44      552.34     27.86 o 
   5   7   7        6.01       48.41     19.84 o 
   6   7   7      352.81      353.45     31.72 o 
   7   7   7     3040.14     2926.31     83.51 o 
   8   7   7     2193.86     2220.55     73.99 o 
   9   7   7     4952.15     4740.25    181.96 o 
  10   7   7     4290.08     4177.74    116.26 o 
  11   7   7     4774.41     4853.36    198.63 o 
  12   7   7     4431.04     4511.77    152.83 o 
  13   7   7     1369.94     1447.14     75.12 o 
  -2   8   7        9.48        0.54     29.31 o 
  -1   8   7       11.76       50.99     33.03 o 
   0   8   7      917.57      905.33    135.67 o 
   1   8   7     1670.50     1645.00     63.77 o 
   2   8   7     3937.18     3950.43    153.90 o 
   3   8   7     5933.74     5816.58    197.38 o 
   4   8   7     3738.03     3344.17    133.05 o 
   5   8   7     4484.38     4528.29    112.52 o 
   6   8   7     3595.69     3521.04     95.56 o 
   7   8   7     1583.99     1584.75     61.40 o 
   8   8   7      482.35      471.49     61.73 o 
   9   8   7       48.06       61.98     26.31 o 
  10   8   7       36.70       61.29     27.46 o 
  11   8   7     1858.71     1928.63     78.83 o 
  12   8   7     3405.34     3452.91    111.70 o 
  -1   9   7     1930.58     1865.88    116.36 o 
   0   9   7     1069.93     1226.76     92.69 o 
   1   9   7      209.95      233.94     51.59 o 
   2   9   7        1.66       -0.44     35.86 o 
   3   9   7      366.57      325.86     54.18 o 
   4   9   7     1880.57     1845.42     99.39 o 
   5   9   7     2796.39     2742.33    120.62 o 
   6   9   7     4237.22     4140.45    110.12 o 
   7   9   7     5571.82     5127.85    129.05 o 
   8   9   7     4204.56     4012.55    110.66 o 
   9   9   7     6204.44     6260.16    155.14 o 
  10   9   7     3378.04     3362.60    104.40 o 
  11   9   7     1031.39     1138.51     63.19 o 
  12   9   7       72.01      134.39     36.40 o 
   0  10   7     4157.49     4316.79    186.13 o 
   1  10   7     3197.51     3296.65    153.16 o 
   2  10   7     3974.43     4453.00    178.14 o 
   3  10   7     2190.72     2459.14    123.08 o 
   4  10   7      383.09      459.05     62.08 o 
   5  10   7       29.83       85.68     39.79 o 
   6  10   7      166.38      129.86     42.65 o 
   7  10   7      375.11      365.50     38.67 o 
   8  10   7     1698.92     1611.76     67.96 o 
   9  10   7     1595.29     1565.90    105.27 o 
  10  10   7     4500.83     4057.78    195.60 o 
  11  10   7     5037.67     5040.62    141.62 o 
   2  11   7     2385.13     2258.89    127.00 o 
   3  11   7     2878.58     2786.78    139.87 o 
   4  11   7     3565.21     3521.28    156.71 o 
   5  11   7     5252.63     5112.12    194.83 o 
   6  11   7     3554.43     3488.76    151.50 o 
   7  11   7     1861.71     1802.06    104.37 o 
   8  11   7      520.60      488.32     63.85 o 
   9  11   7      699.92      631.24     51.19 o 
  10  11   7     1371.99     1277.45     67.26 o 
  11  11   7      827.17      803.18     77.73 o 
   5  12   7     2547.89     2404.52    130.27 o 
   6  12   7     5842.36     5448.48    209.10 o 
   7  12   7     3468.24     3188.05    149.02 o 
   8  12   7     4302.31     3824.95    162.85 o 
   9  12   7     3581.03     3415.25    109.36 o 
  -5 -11   8     1155.45     1251.52    119.68 o 
  -4 -11   8      227.60      275.77     71.78 o 
  -3 -11   8       17.01       -6.45     54.27 o 
  -2 -11   8     1169.09     1128.08    110.45 o 
  -1 -11   8     1264.29     1364.30    123.76 o 
   0 -11   8     2744.08     3079.65    169.95 o 
   1 -11   8     1767.67     1911.92    133.00 o 
  -6 -10   8     3496.65     3911.30    195.34 o 
  -5 -10   8     3584.07     3874.27    187.29 o 
  -4 -10   8     4601.37     4556.28    203.06 o 
  -3 -10   8     2977.21     2893.64    159.80 o 
  -2 -10   8     3267.11     3266.28    166.10 o 
  -1 -10   8      516.42      626.94     84.54 o 
   0 -10   8      180.01      213.10     65.43 o 
   1 -10   8       23.97       12.37     25.92 o 
   2 -10   8     1153.99     1215.51     59.77 o 
   3 -10   8     2057.57     2115.66     79.96 o 
  -7  -9   8       91.03       18.59     57.82 o 
  -6  -9   8       66.98       56.97     57.96 o 
  -5  -9   8     2139.28     2163.06    133.75 o 
  -4  -9   8     2533.96     2603.78    143.60 o 
  -3  -9   8     5267.36     4886.12    207.90 o 
  -2  -9   8     4751.84     4820.90    125.18 o 
  -1  -9   8     3375.03     3446.10    222.76 o 
   0  -9   8     5858.12     5624.20    136.84 o 
   1  -9   8     1993.75     2024.30     72.01 o 
   2  -9   8     1206.67     1240.84     57.13 o 
   3  -9   8      131.44      129.57     30.71 o 
   4  -9   8       29.48       13.87     27.06 o 
  -8  -8   8     3872.15     3994.64    190.96 o 
  -7  -8   8     5267.53     5528.22    229.08 o 
  -6  -8   8     2032.04     1958.96    125.07 o 
  -5  -8   8     2789.02     3070.50     97.30 o 
  -4  -8   8      304.29      378.19     40.01 o 
  -3  -8   8      779.75      750.97     48.64 o 
  -2  -8   8      148.18       97.60     26.47 o 
  -1  -8   8     2593.53     2432.72     76.97 o 
   0  -8   8     3953.99     3783.40    100.91 o 
   1  -8   8     5326.79     5188.38    129.53 o 
   2  -8   8     5128.21     4981.72    124.10 o 
   3  -8   8     4062.34     3967.71    108.44 o 
   4  -8   8     3426.09     3399.83     99.87 o 
   5  -8   8     1716.07     1848.11     92.85 o 
   6  -8   8     1133.20     1246.04     72.24 o 
  -8  -7   8     2301.38     2426.32    141.17 o 
  -7  -7   8     1771.27     1957.28     81.01 o 
  -6  -7   8     5573.69     5832.88    149.36 o 
  -5  -7   8     5800.45     6018.77    249.75 o 
  -4  -7   8     5445.78     5364.32    159.05 o 
  -3  -7   8     5742.17     6125.35    146.58 o 
  -2  -7   8      784.88      801.93     46.62 o 
  -1  -7   8     2732.24     2667.52     80.36 o 
   0  -7   8      104.72      110.60     23.54 o 
   1  -7   8      828.08      805.58     43.80 o 
   2  -7   8      443.42      431.33     34.80 o 
   3  -7   8     2138.68     2069.90     69.57 o 
   4  -7   8     2666.96     2554.29     80.46 o 
   5  -7   8     5686.69     5596.87    139.59 o 
   6  -7   8     4831.33     4861.91    141.10 o 
   7  -7   8     1310.11     1332.22    211.22 o 
  -8  -6   8     1328.63     1253.64     92.91 o 
  -7  -6   8        9.05      -35.37     30.68 o 
  -6  -6   8      629.09      580.51     47.91 o 
  -5  -6   8      579.96      534.04     44.86 o 
  -4  -6   8     3669.47     3734.12    113.05 o 
  -3  -6   8     4213.29     4156.38    171.50 o 
  -2  -6   8     5168.13     4929.95    205.02 o 
  -1  -6   8     8078.72     7926.65    172.97 o 
   0  -6   8     4567.53     4340.92    115.58 o 
   1  -6   8     5776.57     5453.56    208.08 o 
   2  -6   8     1761.34     1662.59     59.23 o 
   3  -6   8      253.62      269.65     28.85 o 
   4  -6   8        5.44       39.83     21.37 o 
   5  -6   8     1058.13     1040.28     50.52 o 
   6  -6   8      726.88      796.23     65.38 o 
   7  -6   8     3614.78     3577.76     90.20 o 
   8  -6   8     4085.42     4173.49    102.57 o 
  -8  -5   8     4328.62     3975.75    165.38 o 
  -7  -5   8     1541.09     1608.17    100.84 o 
  -6  -5   8     5185.37     5314.11    288.83 o 
  -5  -5   8     1859.69     1894.02     71.58 o 
  -4  -5   8      912.03      960.63     52.72 o 
  -3  -5   8      183.19      211.38     29.33 o 
  -2  -5   8     3214.57     3219.09     99.72 o 
  -1  -5   8     3747.55     3628.71     94.75 o 
   0  -5   8     6923.49     6530.01    144.68 o 
   1  -5   8     7988.51     7674.59    164.26 o 
   2  -5   8    13677.78    12655.28    251.25 o 
   3  -5   8     7176.86     6703.81    148.90 o 
   4  -5   8     3527.58     3417.61    108.49 o 
   5  -5   8     3998.95     3948.24     85.22 o 
   6  -5   8      798.49      783.03     39.31 o 
   7  -5   8      864.68      864.62     63.35 o 
   8  -5   8      135.82      126.91     32.14 o 
  -8  -4   8     1104.13     1116.49     96.76 o 
  -7  -4   8     1287.87     1380.11     97.06 o 
  -6  -4   8      675.77      663.37     67.52 o 
  -5  -4   8     6224.31     6319.10    150.09 o 
  -4  -4   8     8488.92     8649.72    188.52 o 
  -3  -4   8     3826.28     3787.76    162.77 o 
  -2  -4   8    10078.59     9948.35    206.88 o 
  -1  -4   8     4798.12     4731.72    113.16 o 
   0  -4   8      584.45      557.37     34.56 o 
   1  -4   8     1012.49     1031.07     89.25 o 
   2  -4   8     6891.24     6659.31    144.42 o 
   3  -4   8     4271.26     3872.29     96.22 o 
   4  -4   8     6087.51     5779.56    106.30 o 
   5  -4   8     5615.00     5588.66    128.94 o 
   6  -4   8     4429.67     4014.69     96.75 o 
   7  -4   8     6199.24     5819.79    116.87 o 
   8  -4   8     1899.30     1790.64     58.82 o 
   9  -4   8     1314.54     1374.36     56.18 o 
  -8  -3   8      223.43      162.52     56.08 o 
  -7  -3   8      554.96      620.65     74.08 o 
  -6  -3   8        5.57        3.65     37.19 o 
  -5  -3   8     2550.98     2582.27    105.73 o 
  -4  -3   8     2372.15     2299.93     74.15 o 
  -3  -3   8     6406.81     6301.75    143.89 o 
  -2  -3   8     7491.04     7499.46    276.78 o 
  -1  -3   8     5651.37     5453.93    124.72 o 
   0  -3   8     7295.11     7070.45    151.53 o 
   1  -3   8     3042.03     3015.37     78.61 o 
   2  -3   8     2997.88     2995.26     77.55 o 
   3  -3   8      710.80      722.05     27.76 o 
   4  -3   8       39.79       46.13     14.10 o 
   5  -3   8      328.31      374.98     39.03 o 
   6  -3   8     2865.37     2717.52     65.12 o 
   7  -3   8     3925.71     3728.13     83.62 o 
   8  -3   8     7140.02     6909.57    133.48 o 
   9  -3   8     2405.54     2411.35     69.84 o 
  10  -3   8     3370.26     3565.35     92.19 o 
  -8  -2   8     3890.95     3695.78    165.25 o 
  -7  -2   8     6024.94     6140.07    220.19 o 
  -6  -2   8     2270.26     2297.37    115.50 o 
  -5  -2   8     2157.28     2279.06    108.68 o 
  -4  -2   8      504.42      515.29     43.80 o 
  -3  -2   8       57.59       75.63     24.21 o 
  -2  -2   8      710.22      787.30     42.02 o 
  -1  -2   8     5523.92     5658.32    128.31 o 
   0  -2   8     2194.57     2214.01     74.05 o 
   1  -2   8     7350.91     7259.62    152.35 o 
   2  -2   8    11506.42    11199.77    316.08 o 
   3  -2   8     9804.38     9255.42    335.75 o 
   4  -2   8     8540.60     8023.44    190.77 o 
   5  -2   8     3380.67     3167.78     67.14 o 
   6  -2   8     1676.98     1635.53     53.00 o 
   7  -2   8      141.02      165.80     21.39 o 
   8  -2   8       79.00       79.91     20.40 o 
   9  -2   8      227.64      222.61     27.33 o 
  10  -2   8     1496.25     1576.81     57.24 o 
  -7  -1   8     1956.14     1844.82    112.01 o 
  -6  -1   8     4974.91     5094.69    190.04 o 
  -5  -1   8     4451.50     4380.96    164.20 o 
  -4  -1   8     7569.42     7484.21    233.63 o 
  -3  -1   8     5340.67     5394.57    125.50 o 
  -2  -1   8      886.68      892.38     42.89 o 
  -1  -1   8     2258.38     2331.17     68.24 o 
   0  -1   8      232.29      261.49     25.76 o 
   1  -1   8       11.04       16.89     15.43 o 
   2  -1   8     1647.47     1591.72     60.04 o 
   3  -1   8     6191.05     5838.56     99.21 o 
   4  -1   8     4450.91     4366.90     80.27 o 
   5  -1   8     8124.65     7659.01    129.91 o 
   6  -1   8     9678.06     9282.14    155.26 o 
   7  -1   8     5808.94     5723.93    107.71 o 
   8  -1   8     3666.53     3744.04    130.82 o 
   9  -1   8     1647.92     1595.19     59.04 o 
  10  -1   8      813.83      794.77     48.42 o 
  11  -1   8      145.68      164.41     29.65 o 
  -7   0   8      387.12      369.26     67.97 o 
  -6   0   8      261.56      314.33     57.45 o 
  -5   0   8      602.03      482.95     61.12 o 
  -4   0   8     3133.12     3069.06    128.02 o 
  -3   0   8     5100.72     5135.88    173.11 o 
  -2   0   8     6605.62     6678.05    145.33 o 
  -1   0   8     6554.03     6533.02    111.18 o 
   0   0   8     6647.19     6444.64    130.92 o 
   1   0   8    12699.16    12488.91    191.68 o 
   2   0   8     5796.76     5931.86    142.73 o 
   3   0   8     4041.00     3892.95     79.50 o 
   4   0   8      112.22      123.35     13.74 o 
   5   0   8     1015.52      987.65     54.10 o 
   6   0   8     2300.78     2212.40     59.44 o 
   7   0   8    10621.21    10248.88    169.53 o 
   8   0   8     3309.53     3085.90     69.79 o 
   9   0   8     6529.65     6418.06    121.48 o 
  10   0   8     5950.03     5973.12    118.68 o 
  11   0   8     1570.70     1678.23     57.74 o 
  -7   1   8     3023.48     3025.50    150.26 o 
  -6   1   8     3918.90     3941.86    164.78 o 
  -5   1   8     1198.92     1178.41     85.66 o 
  -4   1   8     1469.69     1566.07     91.16 o 
  -3   1   8      465.30      481.44     36.13 o 
  -2   1   8      124.78       93.86     20.50 o 
  -1   1   8     1003.37     1040.95     33.39 o 
   0   1   8     8552.83     8831.74    143.14 o 
   1   1   8     7575.85     7781.55    151.58 o 
   2   1   8     6256.29     6087.64    102.07 o 
   3   1   8     7736.93     7507.26    122.28 o 
   4   1   8     9462.43     9176.62    182.44 o 
   5   1   8     3894.87     3801.46    153.79 o 
   6   1   8     2123.15     2059.07     48.55 o 
   7   1   8     3880.59     3785.14     75.81 o 
   8   1   8        4.55       14.16     15.03 o 
   9   1   8     1715.74     1715.37     50.92 o 
  10   1   8     2947.64     2960.81     75.48 o 
  11   1   8     3504.17     3506.26     84.72 o 
  12   1   8     1973.23     2138.74     67.00 o 
  -6   2   8     2631.54     2491.93    134.49 o 
  -5   2   8     6502.84     6351.69    220.89 o 
  -4   2   8     5324.16     5337.63    131.79 o 
  -3   2   8     5365.29     5267.45    125.95 o 
  -2   2   8     5054.77     4872.48    166.56 o 
  -1   2   8      567.63      532.32     86.21 o 
   0   2   8      985.36      960.00     31.77 o 
   1   2   8      410.16      423.11     22.09 o 
   2   2   8     2868.76     2905.52     58.37 o 
   3   2   8     2364.31     2545.42     90.33 o 
   4   2   8     8003.18     7940.54    129.27 o 
   5   2   8     6598.41     6383.79    134.00 o 
   6   2   8     7738.22     7525.19    126.14 o 
   7   2   8     5582.94     5507.01     99.64 o 
   8   2   8     2425.84     2481.20     57.90 o 
   9   2   8     4091.28     4048.46     83.96 o 
  10   2   8       67.35       83.98     20.77 o 
  11   2   8       77.54       92.38     22.53 o 
  12   2   8       21.09       18.25     23.38 o 
  -5   3   8      657.77      622.07     52.04 o 
  -4   3   8     1603.78     1567.62     88.75 o 
  -3   3   8     4454.72     4557.79    117.46 o 
  -2   3   8     4307.66     4180.15    106.25 o 
  -1   3   8     9421.16     9285.95    232.48 o 
   0   3   8    13784.22    13474.65    305.34 o 
   1   3   8     5877.44     6076.29    105.43 o 
   2   3   8     4798.12     4903.71     87.94 o 
   3   3   8     1052.88     1117.66     33.49 o 
   4   3   8      319.63      335.60     19.86 o 
   5   3   8      237.24      281.99     19.14 o 
   6   3   8     4447.40     4490.72     82.70 o 
   7   3   8     1685.40     1682.82     54.32 o 
   8   3   8     3198.77     3227.52     68.56 o 
   9   3   8     4287.75     4460.35     88.66 o 
  10   3   8     5835.99     5867.74    112.75 o 
  11   3   8     4088.64     4137.16     91.00 o 
  12   3   8     1602.65     1788.85     59.61 o 
  -5   4   8     2421.53     2488.68     93.67 o 
  -4   4   8      390.37      463.10     46.15 o 
  -3   4   8      131.68      138.21     31.28 o 
  -2   4   8       65.46       81.09     26.56 o 
  -1   4   8     3457.87     3435.06     92.48 o 
   0   4   8     5527.88     5370.46    196.74 o 
   1   4   8     9075.81     9099.52    182.42 o 
   2   4   8     3986.35     4044.47     77.20 o 
   3   4   8     8724.49     8970.55    176.05 o 
   4   4   8     9129.83     9327.59    151.04 o 
   5   4   8     3061.30     3141.84     63.38 o 
   6   4   8     2037.71     2010.59     47.76 o 
   7   4   8      608.63      656.41     27.85 o 
   8   4   8     1182.35     1252.05     38.51 o 
   9   4   8      690.93      695.68     31.84 o 
  10   4   8     3399.50     3335.28     74.43 o 
  11   4   8     2302.69     2322.22     62.69 o 
  12   4   8     4696.00     4893.25    139.86 o 
  -4   5   8     4292.28     4407.02    126.81 o 
  -3   5   8     3000.50     3003.14     97.02 o 
  -2   5   8     3375.05     3330.77     97.00 o 
  -1   5   8     2212.84     2069.22     71.02 o 
   0   5   8       21.00       22.68     20.78 o 
   1   5   8      268.99      303.06     28.98 o 
   2   5   8      205.62      214.52     24.22 o 
   3   5   8     3829.05     3997.37     89.01 o 
   4   5   8     3810.53     4021.22     77.02 o 
   5   5   8    10174.59    10141.94    206.27 o 
   6   5   8     9356.34     5577.80    158.72 o 
   7   5   8     5771.76     5962.21    106.17 o 
   8   5   8    10002.11    10101.91    166.29 o 
   9   5   8     2224.18     2348.49     56.87 o 
  10   5   8     1100.18     1152.86     58.34 o 
  11   5   8      185.47      200.20     57.83 o 
  12   5   8      331.54      391.55     45.45 o 
  -3   6   8     1565.85     1694.84     75.80 o 
  -2   6   8     4786.82     4708.57    125.41 o 
  -1   6   8     7098.40     6953.27    159.98 o 
   0   6   8     5474.70     5455.96    130.07 o 
   1   6   8     4523.94     4397.73    108.20 o 
   2   6   8     2005.61     1998.17    164.23 o 
   3   6   8     2852.43     2910.82    138.99 o 
   4   6   8      108.70      109.47     27.42 o 
   5   6   8       28.54       52.28     14.97 o 
   6   6   8      286.86      285.71     46.30 o 
   7   6   8     4740.86     4775.73    175.39 o 
   8   6   8     5081.84     5037.33    126.28 o 
   9   6   8     6092.87     6214.00    150.42 o 
  10   6   8     2149.57     2393.98     83.57 o 
  11   6   8     2750.06     2902.83     97.48 o 
  12   6   8     3064.45     3253.45    108.90 o 
  -2   7   8       91.91       96.24     33.68 o 
  -1   7   8      676.95      698.31     50.46 o 
   0   7   8     3733.44     3764.47    237.65 o 
   1   7   8     2366.93     2327.32     75.20 o 
   2   7   8     5579.56     5420.85    126.46 o 
   3   7   8     7654.90     7657.21    161.99 o 
   4   7   8     7168.88     7199.20    225.38 o 
   5   7   8     5172.46     5246.14    150.01 o 
   6   7   8      901.28      956.97     47.13 o 
   7   7   8      202.37      188.00     28.23 o 
   8   7   8      151.90      193.48     30.95 o 
   9   7   8      515.15      478.22     40.83 o 
  10   7   8     1475.55     1456.29     65.57 o 
  11   7   8     4559.06     4501.92    223.43 o 
  12   7   8     2580.31     2590.08     95.73 o 
  -1   8   8      919.81      869.93     67.29 o 
   0   8   8     1131.89     1120.82     59.56 o 
   1   8   8      331.92      382.85     38.02 o 
   2   8   8     1087.70     1066.05     78.37 o 
   3   8   8     1284.57     1314.89     83.88 o 
   4   8   8     5985.48     5905.50    200.53 o 
   5   8   8     5557.63     5531.87    189.25 o 
   6   8   8     5080.32     4900.36    122.21 o 
   7   8   8     5129.94     4992.77    125.25 o 
   8   8   8     2714.24     2767.81    128.96 o 
   9   8   8     2966.61     2958.13     94.07 o 
  10   8   8      999.00     1053.31     57.98 o 
  11   8   8      148.19      144.35     35.04 o 
  12   8   8       78.22       79.12     35.63 o 
   0   9   8     3223.64     3407.96    158.32 o 
   1   9   8     3483.46     3724.46    159.25 o 
   2   9   8     4705.33     4413.01    173.35 o 
   3   9   8      353.03      403.38     58.36 o 
   4   9   8       13.70       67.52     38.48 o 
   5   9   8       85.18      106.80     39.56 o 
   6   9   8     1147.37     1230.86     56.31 o 
   7   9   8     1250.64     1233.35     66.01 o 
   8   9   8     4687.19     4470.09    120.14 o 
   9   9   8     3204.37     3081.85     97.91 o 
  10   9   8     3747.21     3745.70    183.15 o 
  11   9   8     4517.80     4643.06    133.54 o 
  12   9   8     2010.52     2131.73     89.05 o 
   2  10   8     2418.46     2367.99    126.00 o 
   3  10   8     3670.50     3819.71    162.04 o 
   4  10   8     2892.76     2802.70    133.04 o 
   5  10   8     2403.22     2757.87    132.13 o 
   6  10   8     2299.28     2436.25    119.57 o 
   7  10   8      386.69      387.16     40.28 o 
   8  10   8        1.50        6.30     25.92 o 
   9  10   8      118.64      141.87     52.80 o 
  10  10   8     1092.60      981.01     61.39 o 
  11  10   8     3393.08     3321.55    111.25 o 
   3  11   8      810.57      847.77     87.56 o 
   4  11   8     1114.79     1125.60     97.44 o 
   5  11   8     3149.48     3223.27    149.19 o 
   6  11   8     3430.92     3316.04    151.86 o 
   7  11   8     3778.83     4089.45    170.21 o 
   8  11   8     3457.24     3418.42    106.59 o 
   9  11   8      400.18      417.23     46.15 o 
  10  11   8      325.57      400.05     46.95 o 
  -3 -11   9     1399.00     1517.51    129.61 o 
  -2 -11   9      952.34     1101.80    117.56 o 
  -1 -11   9        2.37       55.46     63.10 o 
  -5 -10   9     1011.64      999.80    109.57 o 
  -4 -10   9     2314.72     2490.57    150.75 o 
  -3 -10   9     5899.17     6182.56    253.09 o 
  -2 -10   9     3399.23     3400.95    175.20 o 
  -1 -10   9     2857.49     2867.17    159.00 o 
   0 -10   9     2767.36     3090.14    167.01 o 
   1 -10   9      989.47      996.89     57.20 o 
   2 -10   9      317.24      343.93     41.76 o 
  -6  -9   9      941.61      826.37     99.77 o 
  -5  -9   9      430.20      346.01     75.15 o 
  -4  -9   9      178.33      235.81     69.82 o 
  -3  -9   9      499.67      458.15     77.40 o 
  -2  -9   9      800.89      832.21     95.27 o 
  -1  -9   9     3850.84     3807.91    109.28 o 
   0  -9   9     6153.21     6139.58    149.99 o 
   1  -9   9     7570.46     7177.02    168.35 o 
   2  -9   9     3447.11     3200.39    168.88 o 
   3  -9   9     3275.70     3372.06    108.95 o 
   4  -9   9     1291.45     1440.17     67.90 o 
  -7  -8   9     2238.34     2300.35    146.62 o 
  -6  -8   9     6115.17     5851.60    237.56 o 
  -5  -8   9     4089.47     4191.72    169.81 o 
  -4  -8   9     4484.56     4757.50    128.96 o 
  -3  -8   9     3737.04     3652.72    108.31 o 
  -2  -8   9      759.46      701.13     48.82 o 
  -1  -8   9      680.56      665.05     46.64 o 
   0  -8   9      496.76      456.93     41.09 o 
   1  -8   9      884.47      838.64    107.01 o 
   2  -8   9     2544.95     2522.18     81.57 o 
   3  -8   9     4700.57     4734.92    124.65 o 
   4  -8   9     3017.92     2961.21     95.13 o 
   5  -8   9     2783.02     2790.59    123.00 o 
  -7  -7   9      723.32      732.59     59.14 o 
  -6  -7   9      875.59      917.59     61.25 o 
  -5  -7   9     2550.51     2771.59     95.24 o 
  -4  -7   9     3385.30     3544.07    106.49 o 
  -3  -7   9     3370.92     3320.09    158.53 o 
  -2  -7   9     6560.59     6132.03    194.93 o 
  -1  -7   9     4724.79     4585.83    118.55 o 
   0  -7   9     4214.09     4080.03    107.77 o 
   1  -7   9     2380.55     2219.26     73.43 o 
   2  -7   9       82.99      102.67     33.92 o 
   3  -7   9       12.12       -9.32     21.34 o 
   4  -7   9      984.84     1011.61     53.36 o 
   5  -7   9     1912.32     1847.38     72.89 o 
   6  -7   9     1303.43     1312.47     63.46 o 
  -7  -6   9     1849.39     1820.73    107.96 o 
  -6  -6   9     1886.86     1862.79     80.05 o 
  -5  -6   9      117.80      148.49     34.02 o 
  -4  -6   9      343.39      356.43     39.74 o 
  -3  -6   9      298.81      281.91     59.92 o 
  -2  -6   9      874.59      936.12     49.96 o 
  -1  -6   9     1808.37     1869.64     87.44 o 
   0  -6   9     9620.69     9232.51    197.28 o 
   1  -6   9     3395.06     3333.58     91.86 o 
   2  -6   9     4204.20     4130.99    106.43 o 
   3  -6   9     4162.76     3918.01    104.04 o 
   4  -6   9     2546.11     2488.23     92.86 o 
   5  -6   9     1214.80     1173.44     54.96 o 
   6  -6   9       25.56       18.31     37.28 o 
   7  -6   9       15.93       45.53     53.87 o 
  -7  -5   9     4313.88     4422.00    178.27 o 
  -6  -5   9     5912.89     5542.70    144.33 o 
  -5  -5   9     7221.36     7052.03    167.36 o 
  -4  -5   9     4622.88     4801.77    126.36 o 
  -3  -5   9     4819.70     5012.37    127.15 o 
  -2  -5   9      932.78      909.95     48.41 o 
  -1  -5   9     1499.40     1505.95     67.72 o 
   0  -5   9       93.41      103.65     23.98 o 
   1  -5   9      504.96      491.67     35.48 o 
   2  -5   9      526.99      504.03     63.90 o 
   3  -5   9     1576.75     1545.01     56.90 o 
   4  -5   9     6402.21     6117.15    243.37 o 
   5  -5   9     4893.08     4614.16    229.77 o 
   6  -5   9     5043.59     5046.11    129.19 o 
   7  -5   9     2973.81     2914.36     92.34 o 
   8  -5   9      564.64      592.07     99.07 o 
  -7  -4   9      125.81       58.01     49.85 o 
  -6  -4   9     1177.90     1156.54     86.30 o 
  -5  -4   9     2148.07     2334.64     82.49 o 
  -4  -4   9     3823.43     3936.29    160.19 o 
  -3  -4   9     8139.00     8403.19    186.04 o 
  -2  -4   9     8058.41     8057.46    266.98 o 
  -1  -4   9    13473.59    13006.56    389.43 o 
   0  -4   9     3613.91     3526.52     93.95 o 
   1  -4   9     2233.15     2125.36     66.29 o 
   2  -4   9     5248.54     5075.33    118.98 o 
   3  -4   9      215.45      192.12     25.41 o 
   4  -4   9     1154.92     1108.27     48.13 o 
   5  -4   9     1818.50     1828.22     63.49 o 
   6  -4   9     3804.44     3734.18    101.44 o 
   7  -4   9     2853.48     2883.21    175.13 o 
   8  -4   9     7151.87     6952.56    137.86 o 
   9  -4   9     2586.76     2413.56     73.70 o 
  -7  -3   9     6375.90     5975.82    218.28 o 
  -6  -3   9     2539.10     2443.42    122.74 o 
  -5  -3   9     1675.80     1762.10     99.23 o 
  -4  -3   9       95.06      148.87     40.76 o 
  -3  -3   9      347.36      305.52     34.37 o 
  -2  -3   9     1034.32     1139.43     59.86 o 
  -1  -3   9     5393.97     5544.53    130.51 o 
   0  -3   9     2743.24     2677.11     77.15 o 
   1  -3   9     7648.03     7351.55    201.16 o 
   2  -3   9     7664.81     7212.77    192.51 o 
   3  -3   9     7353.73     6958.24    151.31 o 
   4  -3   9     3870.03     3758.53     95.47 o 
   5  -3   9      948.36      946.14     43.94 o 
   6  -3   9      474.95      464.96     37.60 o 
   7  -3   9      699.55      677.90     36.18 o 
   8  -3   9      491.70      444.97     33.06 o 
   9  -3   9     1438.41     1455.48     55.64 o 
  10  -3   9     2655.76     2782.92     80.10 o 
  -7  -2   9     5623.01     5292.58    203.55 o 
  -6  -2   9     7703.14     7137.21    243.03 o 
  -5  -2   9     2971.13     3170.55    139.45 o 
  -4  -2   9     5413.71     5225.16    182.03 o 
  -3  -2   9     2527.79     2543.57    145.14 o 
  -2  -2   9     1480.07     1430.38     56.86 o 
  -1  -2   9     2055.79     2126.51    103.57 o 
   0  -2   9      606.88      591.83     37.22 o 
   1  -2   9      475.64      472.65     44.17 o 
   2  -2   9     4184.97     3982.00     97.35 o 
   3  -2   9     6716.56     6254.91    137.24 o 
   4  -2   9     4903.25     4561.56    108.45 o 
   5  -2   9     8791.31     8326.70    142.42 o 
   6  -2   9     3866.77     3794.20     79.88 o 
   7  -2   9     1866.67     1863.54     53.63 o 
   8  -2   9     1865.71     1790.06     55.12 o 
   9  -2   9      520.51      468.87     34.60 o 
  10  -2   9      125.12      131.43     27.30 o 
  -6  -1   9      893.56      871.93     84.30 o 
  -5  -1   9     2550.17     2351.60    120.89 o 
  -4  -1   9     4278.62     4511.82    166.82 o 
  -3  -1   9     4189.67     4095.19    150.37 o 
  -2  -1   9    12127.70    12087.64    244.04 o 
  -1  -1   9     7511.92     7649.36    165.09 o 
   0  -1   9     5132.56     5216.82    120.78 o 
   1  -1   9     4503.60     4509.64    106.81 o 
   2  -1   9       67.09       78.81     19.97 o 
   3  -1   9      292.29      241.67     24.42 o 
   4  -1   9      880.73      828.56     30.16 o 
   5  -1   9     2130.78     1986.40     49.36 o 
   6  -1   9      988.18      962.47     35.34 o 
   7  -1   9     3710.52     3703.32     79.20 o 
   8  -1   9     2729.89     2716.52     88.59 o 
   9  -1   9     6175.48     5929.10    236.70 o 
  10  -1   9     3437.70     3406.27     84.43 o 
  11  -1   9     1794.96     1971.98     65.12 o 
  -6   0   9     1783.75     1680.35    109.13 o 
  -5   0   9      295.02      279.01     58.34 o 
  -4   0   9      430.76      456.99     59.71 o 
  -3   0   9      602.06      605.99     62.28 o 
  -2   0   9     2247.65     2187.51     99.78 o 
  -1   0   9     2944.70     3095.33     99.56 o 
   0   0   9     6801.95     6839.66    148.53 o 
   1   0   9     5923.32     5911.91    130.98 o 
   2   0   9    12788.88    12500.38    244.50 o 
   3   0   9     5763.86     5537.19    107.37 o 
   4   0   9     3877.35     3613.31     69.83 o 
   5   0   9     3094.99     2945.67     61.87 o 
   6   0   9       27.86       56.44     15.10 o 
   7   0   9      550.72      562.77     38.38 o 
   8   0   9     1154.70     1151.45     85.32 o 
   9   0   9     1348.45     1376.28     55.64 o 
  10   0   9     3779.78     3879.67    103.39 o 
  11   0   9     3856.11     3778.36    106.18 o 
  -6   1   9     2410.72     2317.36    128.52 o 
  -5   1   9     4377.13     4326.61    173.45 o 
  -4   1   9     3540.85     3413.56    144.19 o 
  -3   1   9     3520.44     3306.52    135.60 o 
  -2   1   9     2249.62     2183.43    101.60 o 
  -1   1   9       75.96       90.48     34.32 o 
   0   1   9      246.35      247.42     27.01 o 
   1   1   9     2389.97     2466.44     63.89 o 
   2   1   9     3440.19     3479.46     66.97 o 
   3   1   9     4407.88     4316.40     79.15 o 
   4   1   9    10207.17    10058.78    161.14 o 
   5   1   9     5842.93     5669.34    172.55 o 
   6   1   9     9839.27     9435.38    226.40 o 
   7   1   9     9841.37     9693.80    187.48 o 
   8   1   9     2838.00     2769.56     64.48 o 
   9   1   9      929.10      897.08     38.73 o 
  10   1   9        4.36        7.21     18.99 o 
  11   1   9      406.22      422.96     34.17 o 
  -5   2   9      604.65      684.71     78.33 o 
  -4   2   9     2221.04     2246.00    117.64 o 
  -3   2   9     6008.08     5567.27    194.50 o 
  -2   2   9     7805.64     7387.78    233.03 o 
  -1   2   9     8160.49     8077.31    212.40 o 
   0   2   9     6063.71     5909.07    154.48 o 
   1   2   9     3486.96     3480.51     69.23 o 
   2   2   9      638.86      601.25     29.82 o 
   3   2   9      405.45      429.59     23.03 o 
   4   2   9      252.38      273.81     21.98 o 
   5   2   9     2532.53     2458.40     53.77 o 
   6   2   9     3461.58     3497.85     70.31 o 
   7   2   9     2286.85     2225.37     53.32 o 
   8   2   9     8725.99     8418.07    145.28 o 
   9   2   9     4945.45     5089.48    100.49 o 
  10   2   9     3723.30     3923.06     87.15 o 
  11   2   9     2838.51     3069.66     77.26 o 
  12   2   9      864.78     1020.35     49.85 o 
  -5   3   9     2011.12     1909.62    121.23 o 
  -4   3   9       16.38      -26.46     42.20 o 
  -3   3   9       16.37       17.56     40.62 o 
  -2   3   9      336.72      348.90     35.58 o 
  -1   3   9     2950.93     2967.02     90.28 o 
   0   3   9     4372.79     2980.99    108.41 o 
   1   3   9    12200.82     5249.73    160.39 o 
   2   3   9     3772.79     3856.51     94.28 o 
   3   3   9     3525.31     3482.69     69.77 o 
   4   3   9     4194.59     4205.95     79.38 o 
   5   3   9     1623.92     1683.64     43.02 o 
   6   3   9      398.83      396.26     23.34 o 
   7   3   9      399.38      382.54     24.10 o 
   8   3   9     1383.53     1399.40     42.63 o 
   9   3   9     4950.46     5087.62     99.65 o 
  10   3   9     3034.73     3071.52     73.10 o 
  11   3   9     3098.96     3321.40     79.86 o 
  12   3   9     4378.69     4640.34    103.45 o 
  -4   4   9     3667.22     3708.03    161.27 o 
  -3   4   9     2170.76     2134.91    203.81 o 
  -2   4   9      744.47      735.20     49.27 o 
  -1   4   9      121.96      107.47     45.24 o 
   0   4   9      212.25      209.35     27.94 o 
   1   4   9      449.13      493.25     34.35 o 
   2   4   9     2254.83     2264.25     65.82 o 
   3   4   9     4679.92     4827.61    108.38 o 
   4   4   9     6393.50     6749.06    116.56 o 
   5   4   9     8191.62     8072.25    135.21 o 
   6   4   9     7403.53     7553.87    129.20 o 
   7   4   9     5027.70     4947.04     93.20 o 
   8   4   9     1086.83     1123.37     38.39 o 
   9   4   9       56.97       74.07     18.03 o 
  10   4   9      145.15      179.31     23.03 o 
  11   4   9      134.57      125.06     34.27 o 
  12   4   9      736.50      843.60     91.21 o 
  -3   5   9     3796.22     3629.83    110.54 o 
  -2   5   9     4406.65     4236.83    136.33 o 
  -1   5   9     1743.35     1811.96     68.83 o 
   0   5   9     2571.43     2633.79     89.70 o 
   1   5   9     2299.91     2308.01     72.29 o 
   2   5   9     1156.10     1119.92     46.71 o 
   3   5   9      713.24      739.02     51.87 o 
   4   5   9     1045.67     1118.15     56.91 o 
   5   5   9     1409.00     1509.86     56.25 o 
   6   5   9     4114.07     4355.70    103.58 o 
   7   5   9     8100.47     8398.52    182.71 o 
   8   5   9     3568.64     3544.99     98.47 o 
   9   5   9     5681.18     5834.29    144.32 o 
  10   5   9     4393.30     4459.31    292.52 o 
  11   5   9     3533.18     3546.18    110.72 o 
  12   5   9     1164.67     1200.58     67.66 o 
  -2   6   9      754.28      729.76     54.09 o 
  -1   6   9      227.91      259.34     37.39 o 
   0   6   9     2126.58     2206.45     75.46 o 
   1   6   9     3918.10     3923.14    102.88 o 
   2   6   9     7610.31     7394.72    160.22 o 
   3   6   9     6400.24     6481.77    228.64 o 
   4   6   9     3241.83     3295.12     69.98 o 
   5   6   9     1510.84     1539.10     44.36 o 
   6   6   9      376.60      415.55     34.86 o 
   7   6   9      116.57       75.83     36.14 o 
   8   6   9     2188.09     2194.60     75.53 o 
   9   6   9     1935.37     1916.49     92.87 o 
  10   6   9     2566.22     2559.64     88.19 o 
  11   6   9     3158.49     3319.99    125.18 o 
  12   6   9     4383.11     4696.35    138.56 o 
  -1   7   9      771.91      749.30     53.91 o 
   0   7   9      240.66      217.10     35.14 o 
   1   7   9       28.22       33.78     25.41 o 
   2   7   9      416.23      437.77     97.19 o 
   3   7   9     5274.42     5400.42    139.35 o 
   4   7   9     4023.92     4244.69    154.07 o 
   5   7   9     3233.28     1887.35     86.31 o 
   6   7   9     7142.28     6991.11    209.22 o 
   7   7   9     3633.01     3557.42     98.66 o 
   8   7   9     1797.57     1888.33     70.86 o 
   9   7   9      889.13      840.34     51.79 o 
  10   7   9        6.07       20.03     29.56 o 
  11   7   9       89.86       58.49     32.83 o 
  12   7   9     1745.37     1890.24     85.16 o 
   0   8   9     2730.51     2979.33     96.94 o 
   1   8   9      290.60      389.71     60.20 o 
   2   8   9       58.02       81.07     42.43 o 
   3   8   9       12.53       19.32     36.14 o 
   4   8   9       47.19       31.88     34.90 o 
   5   8   9      664.92      805.06     68.47 o 
   6   8   9     1101.73     1107.57     53.32 o 
   7   8   9     2705.35     2663.17    210.13 o 
   8   8   9     6925.09     6861.30    240.90 o 
   9   8   9     4191.00     4101.58    142.34 o 
  10   8   9     5082.42     5035.55    137.94 o 
  11   8   9     1840.02     1900.18     81.34 o 
  12   8   9      477.04      435.51     49.99 o 
   1   9   9     5274.58     4823.13    189.31 o 
   2   9   9     6013.13     5733.54    210.49 o 
   3   9   9     3723.82     3850.15    160.61 o 
   4   9   9     1397.23     1276.22     88.63 o 
   5   9   9     1466.54     1477.46     92.60 o 
   6   9   9       95.50       85.99     39.79 o 
   7   9   9      115.78       94.85     28.77 o 
   8   9   9      166.74      190.16     32.81 o 
   9   9   9     1218.88     1189.16     61.51 o 
  10   9   9     1756.89     1671.65     75.06 o 
  11   9   9     4128.58     4182.28    126.93 o 
   3  10   9     1236.62     1312.01    101.09 o 
   4  10   9     1695.26     1677.42    108.68 o 
   5  10   9     3837.30     3634.46    156.48 o 
   6  10   9     3341.90     3511.65    151.28 o 
   7  10   9     2649.46     2624.09    127.04 o 
   8  10   9     2101.99     2126.07     80.70 o 
   9  10   9     1455.44     1377.28    100.32 o 
  10  10   9      420.76      395.73     79.23 o 
   6  11   9     1982.16     1951.45    114.92 o 
   7  11   9     2063.28     2310.46    124.33 o 
   8  11   9     2899.74     3007.41    142.39 o 
  -3 -10  10     1244.54     1241.69    120.62 o 
  -2 -10  10     2419.40     2430.98    151.75 o 
  -1 -10  10     2379.31     2482.29    153.13 o 
   0 -10  10     1449.77     1423.28    122.27 o 
   1 -10  10     2697.58     2577.67     91.31 o 
  -5  -9  10     1533.07     1595.06    127.76 o 
  -4  -9  10     1890.22     1880.85    137.57 o 
  -3  -9  10      557.60      580.75     87.37 o 
  -2  -9  10        9.93       46.28     33.47 o 
  -1  -9  10        7.62       36.62     29.88 o 
   0  -9  10     2140.13     2096.46     78.62 o 
   1  -9  10     1129.60     1150.39    124.46 o 
   2  -9  10     2870.37     2818.35    108.19 o 
   3  -9  10     4396.99     4373.62    124.73 o 
  -5  -8  10     2788.55     3047.36    154.83 o 
  -4  -8  10     3837.46     3992.49    120.19 o 
  -3  -8  10     5408.35     5561.00    232.23 o 
  -2  -8  10     6109.81     6145.54    154.15 o 
  -1  -8  10     3192.11     3186.63     98.46 o 
   0  -8  10     2246.31     2231.99     80.02 o 
   1  -8  10      163.72      236.15     46.49 o 
   2  -8  10      108.55      106.01     30.54 o 
   3  -8  10      328.93      279.98     36.04 o 
   4  -8  10     2043.92     2218.70     81.49 o 
  -6  -7  10      908.43      997.51     67.75 o 
  -5  -7  10       69.15      113.99     37.03 o 
  -4  -7  10      495.86      518.18     49.00 o 
  -3  -7  10     3039.27     2974.53    157.02 o 
  -2  -7  10     3100.13     2991.83     98.92 o 
  -1  -7  10     4234.57     3930.06    110.30 o 
   0  -7  10     6361.60     6046.54    189.05 o 
   1  -7  10     2971.58     2832.75    176.72 o 
   2  -7  10     3746.52     3701.70    104.04 o 
   3  -7  10     1017.41     1012.50     53.16 o 
   4  -7  10     1185.53     1107.62     57.81 o 
   5  -7  10      335.00      385.68     40.48 o 
   6  -7  10      258.42      283.93     46.48 o 
  -6  -6  10     3363.30     3617.99    114.85 o 
  -5  -6  10     6112.16     6141.64    192.49 o 
  -4  -6  10     1382.26     1390.02     67.45 o 
  -3  -6  10      300.99      382.03     48.10 o 
  -2  -6  10      410.31      445.72     55.93 o 
  -1  -6  10      517.56      453.92     55.26 o 
   0  -6  10     1393.35     1382.99     60.03 o 
   1  -6  10     3274.59     3175.92     92.67 o 
   2  -6  10     3730.62     3671.95    128.12 o 
   3  -6  10     5541.28     5133.20    128.53 o 
   4  -6  10     5189.41     4980.71    180.88 o 
   5  -6  10     3971.96     3882.83    109.23 o 
   6  -6  10     3393.23     3453.25    104.04 o 
   7  -6  10     1313.06     1351.46     65.69 o 
  -6  -5  10     2726.45     2933.97    141.58 o 
  -5  -5  10     3414.03     3563.97    122.85 o 
  -4  -5  10     5600.68     5715.82    145.12 o 
  -3  -5  10     5688.27     5795.81    144.31 o 
  -2  -5  10     3592.13     3502.93    159.78 o 
  -1  -5  10     3504.13     3445.18     98.63 o 
   0  -5  10      931.18      891.49     47.56 o 
   1  -5  10     1062.76     1039.24     49.38 o 
   2  -5  10        1.93        5.40     22.15 o 
   3  -5  10      470.29      512.59     40.97 o 
   4  -5  10      288.88      269.76     31.60 o 
   5  -5  10     4752.96     4584.06    119.44 o 
   6  -5  10     4812.00     4671.45    124.31 o 
   7  -5  10     2664.36     2570.86     87.99 o 
   8  -5  10     2378.17     2450.20    115.75 o 
  -6  -4  10       63.78       72.78     48.75 o 
  -5  -4  10       40.33       62.03     44.48 o 
  -4  -4  10      807.04      844.84     55.01 o 
  -3  -4  10      912.85      900.63     98.13 o 
  -2  -4  10     3598.26     3716.56    103.85 o 
  -1  -4  10     5319.16     5299.69    130.54 o 
   0  -4  10     4141.22     3964.62    104.74 o 
   1  -4  10    10599.49    10222.45    214.41 o 
   2  -4  10     5140.76     5030.33    121.61 o 
   3  -4  10     2708.06     2639.63     79.87 o 
   4  -4  10      619.13      613.10     50.11 o 
   5  -4  10       55.02       77.19     24.89 o 
   6  -4  10       15.69       -1.05     22.35 o 
   7  -4  10     1885.93     1722.29     68.44 o 
   8  -4  10     1807.98     1884.22    149.79 o 
   9  -4  10     2630.85     2526.15     91.52 o 
  -6  -3  10     4648.08     4954.00    191.54 o 
  -5  -3  10     3363.19     3538.48    149.50 o 
  -4  -3  10     3725.27     3443.26    140.99 o 
  -3  -3  10     1096.48     1069.55     55.86 o 
  -2  -3  10       44.11       64.15     26.59 o 
  -1  -3  10      408.81      371.63     55.58 o 
   0  -3  10     2137.53     2125.33     69.83 o 
   1  -3  10     2962.84     2770.34     80.84 o 
   2  -3  10    11689.55    11159.60    227.56 o 
   3  -3  10     6911.41     6661.59    148.79 o 
   4  -3  10     6074.21     5806.06    134.78 o 
   5  -3  10     6099.42     5934.67    138.37 o 
   6  -3  10     3475.67     3357.79     94.01 o 
   7  -3  10     2949.11     2809.12     88.92 o 
   8  -3  10      313.59      301.24     35.69 o 
   9  -3  10      106.49      154.60     62.29 o 
  -6  -2  10      264.22      262.61     63.36 o 
  -5  -2  10     2551.35     2528.44    126.10 o 
  -4  -2  10     4545.98     4786.56    176.79 o 
  -3  -2  10     5267.98     4987.25    175.75 o 
  -2  -2  10     6210.10     6233.03    146.61 o 
  -1  -2  10     6800.17     6918.41    163.21 o 
   0  -2  10     6416.33     6507.93    182.12 o 
   1  -2  10      100.29       77.93     22.26 o 
   2  -2  10      489.40      540.00     36.34 o 
   3  -2  10      633.74      655.01     38.21 o 
   4  -2  10     3955.06     3704.84     95.24 o 
   5  -2  10     2326.89     2297.68     70.74 o 
   6  -2  10     5519.68     4996.87    122.08 o 
   7  -2  10     6633.04     6154.05    294.58 o 
   8  -2  10     2202.53     2048.24     60.48 o 
   9  -2  10     4674.70     4815.37    105.20 o 
  10  -2  10     1295.24     1251.63     53.99 o 
  -6  -1  10      122.94       67.17     53.33 o 
  -5  -1  10      185.11      194.23     56.51 o 
  -4  -1  10       55.03       60.69     43.37 o 
  -3  -1  10     2271.61     2388.53    112.17 o 
  -2  -1  10     2736.43     2596.89    113.29 o 
  -1  -1  10     3048.75     3036.58    126.70 o 
   0  -1  10     6134.89     6188.99    208.54 o 
   1  -1  10     6554.12     6448.51    144.16 o 
   2  -1  10     6548.67     6442.48    143.23 o 
   3  -1  10     2644.52     2346.72     69.54 o 
   4  -1  10     2466.13     2234.32     68.58 o 
   5  -1  10       50.07       35.04     20.21 o 
   6  -1  10      111.12      126.99     23.29 o 
   7  -1  10      803.70      723.41     34.53 o 
   8  -1  10     4040.60     3854.38     85.78 o 
   9  -1  10     1551.79     1561.89     52.70 o 
  10  -1  10     4051.11     4048.40     95.18 o 
  -5   0  10     3523.29     3425.32    156.10 o 
  -4   0  10     1812.35     1690.74    102.19 o 
  -3   0  10     1538.09     1519.10     92.63 o 
  -2   0  10       19.27      -14.49     32.13 o 
  -1   0  10      226.81      239.56     42.05 o 
   0   0  10      148.48      181.81     27.48 o 
   1   0  10     5210.19     5286.04    123.96 o 
   2   0  10     4844.22     4890.43    115.43 o 
   3   0  10     6869.25     6621.46    145.25 o 
   4   0  10     7094.34     6675.12    161.05 o 
   5   0  10     5800.02     5364.37    123.98 o 
   6   0  10     4594.41     4529.69     88.45 o 
   7   0  10      416.13      440.34     37.76 o 
   8   0  10     1057.85     1024.23     40.38 o 
   9   0  10      239.40      216.60     25.37 o 
  10   0  10      499.43      508.06     35.80 o 
  11   0  10      314.76      313.22     33.08 o 
  -5   1  10     1887.34     1554.99    110.60 o 
  -4   1  10     5548.29     5288.80    196.57 o 
  -3   1  10     3709.21     3703.89    151.83 o 
  -2   1  10     2778.48     2694.77    120.30 o 
  -1   1  10     4076.58     4361.01    156.46 o 
   0   1  10     1869.32     1881.14     90.55 o 
   1   1  10      832.92      875.88    109.47 o 
   2   1  10       27.39       33.68     20.13 o 
   3   1  10      103.57      122.58     22.39 o 
   4   1  10      473.15      489.02     25.25 o 
   5   1  10     5037.49     4892.52     91.10 o 
   6   1  10     5080.07     5047.69     95.07 o 
   7   1  10     7064.44     6903.07    179.52 o 
   8   1  10     8211.24     8080.92    167.32 o 
   9   1  10     3371.84     3282.68     76.80 o 
  10   1  10     2598.18     2639.57     82.34 o 
  11   1  10       74.19       75.37     24.17 o 
  -4   2  10      365.38      466.36     69.95 o 
  -3   2  10      581.93      768.43     77.44 o 
  -2   2  10     4627.44     4539.88    169.57 o 
  -1   2  10     4662.14     4546.69    163.58 o 
   0   2  10     5070.85     4832.82    166.11 o 
   1   2  10     6993.84     7062.64    215.21 o 
   2   2  10     5289.10     5642.37    186.42 o 
   3   2  10    10917.54    10894.86    175.10 o 
   4   2  10     1915.82     1883.09     47.61 o 
   5   2  10      489.82      465.89     25.57 o 
   6   2  10        7.02       33.46     27.95 o 
   7   2  10     2222.00     2222.65     54.86 o 
   8   2  10     1661.57     1655.92     54.36 o 
   9   2  10     6173.88     6279.29    119.23 o 
  10   2  10     3195.54     3232.74     77.84 o 
  11   2  10     2439.37     2523.71     70.06 o 
  -4   3  10     3226.32     3293.92    156.07 o 
  -3   3  10     1030.07      979.08     86.81 o 
  -2   3  10      862.96      876.07     80.25 o 
  -1   3  10        3.01       13.50     36.88 o 
   0   3  10     1773.19     1751.54     91.00 o 
   1   3  10     1195.15     1249.02     49.05 o 
   2   3  10     2727.20     2707.75     92.59 o 
   3   3  10     4062.08     4078.74    147.87 o 
   4   3  10     7821.27     7632.33    148.97 o 
   5   3  10     6304.07     6218.74    130.47 o 
   6   3  10     3937.94     4021.47     79.90 o 
   7   3  10     5644.48     5858.17    130.50 o 
   8   3  10     1694.50     1788.81     50.46 o 
   9   3  10      106.41      120.41     20.77 o 
  10   3  10      558.40      592.28     34.87 o 
  11   3  10      736.54      852.48     52.59 o 
  12   3  10     1242.55     1306.67     52.82 o 
  -3   4  10     3447.61     3416.06    153.04 o 
  -2   4  10     3242.58     3237.61    142.36 o 
  -1   4  10     2967.75     2927.37    129.31 o 
   0   4  10     2715.22     2926.39    106.53 o 
   1   4  10      405.90      398.08     34.00 o 
   2   4  10      188.01      196.08     25.52 o 
   3   4  10      399.31      465.37     27.32 o 
   4   4  10     2553.75     2714.61    101.32 o 
   5   4  10     2045.95     2119.42     52.30 o 
   6   4  10     7230.52     7414.83    203.60 o 
   7   4  10     3257.09     3382.83     72.81 o 
   8   4  10     2214.40     2244.64     57.28 o 
   9   4  10     5675.92     5569.33    107.57 o 
  10   4  10      982.06     1053.28     42.76 o 
  11   4  10     2085.15     2312.07     88.64 o 
  12   4  10      388.68      490.79     52.34 o 
  -2   5  10      798.98      878.67     85.70 o 
  -1   5  10     5863.89     5516.29    137.45 o 
   0   5  10     8984.42     8404.26    183.14 o 
   1   5  10     4340.24     4497.69    113.37 o 
   2   5  10     6998.84     6994.54    152.79 o 
   3   5  10     3169.34     3296.63     87.36 o 
   4   5  10     1937.93     2078.66     94.45 o 
   5   5  10      163.99      187.18     26.28 o 
   6   5  10      201.57      221.80     27.31 o 
   7   5  10       69.44       84.82     18.58 o 
   8   5  10      602.22      662.33     39.18 o 
   9   5  10     1264.27     1333.84     63.17 o 
  10   5  10     4592.36     4493.90    125.77 o 
  11   5  10     5016.00     5152.76    142.79 o 
  12   5  10     2860.61     3155.39    109.99 o 
  -1   6  10      164.18      108.60     34.06 o 
   0   6  10      936.13      828.79    101.20 o 
   1   6  10     2500.30     2502.96     99.62 o 
   2   6  10     1653.84     1609.83     62.31 o 
   3   6  10     5593.04     5504.91    128.10 o 
   4   6  10     6040.48     6053.98    135.79 o 
   5   6  10     3662.08     3926.55     81.39 o 
   6   6  10     2955.52     3006.76     86.75 o 
   7   6  10     3029.04     3239.93    139.17 o 
   8   6  10     2542.74     2739.58    139.79 o 
   9   6  10       66.41       55.37     27.90 o 
  10   6  10      155.83      134.44     34.07 o 
  11   6  10      894.73      803.03     58.20 o 
  12   6  10     2355.64     2333.48    105.35 o 
   0   7  10     1040.38     1024.48     58.27 o 
   1   7  10     2471.11     2226.26    249.72 o 
   2   7  10      439.49      411.95     38.91 o 
   3   7  10      453.76      434.91     37.90 o 
   4   7  10      612.68      648.64     63.83 o 
   5   7  10     3207.64     3196.23    129.07 o 
   6   7  10     4151.23     4121.68    155.66 o 
   7   7  10     5677.38     5874.47    142.43 o 
   8   7  10     6315.98     6100.58    149.57 o 
   9   7  10     2488.70     2428.09     84.60 o 
  10   7  10     4410.69     4551.28    129.08 o 
  11   7  10     1172.72     1235.12     72.60 o 
   1   8  10     4126.01     4023.40    166.52 o 
   2   8  10     1676.89     1731.11    101.75 o 
   3   8  10     2771.54     2960.65    134.00 o 
   4   8  10     1530.37     1440.82     89.06 o 
   5   8  10      868.11      933.82     77.56 o 
   6   8  10      155.91      172.95     43.14 o 
   7   8  10      239.33      211.90     33.05 o 
   8   8  10     1428.25     1388.98     93.41 o 
   9   8  10     2865.70     2955.71     96.49 o 
  10   8  10     2407.92     2349.11     87.73 o 
  11   8  10     3052.96     3147.33    107.96 o 
   3   9  10     3029.77     2775.91    133.98 o 
   4   9  10     4754.81     4724.21    181.09 o 
   5   9  10     4824.48     4955.53    185.53 o 
   6   9  10     2091.11     2140.40    112.29 o 
   7   9  10     1231.14     1294.83     88.23 o 
   8   9  10      502.27      501.89     46.23 o 
   9   9  10       37.78       21.38     28.78 o 
  10   9  10      261.05      262.28     80.51 o 
   5  10  10     1560.42     1498.06    104.75 o 
   6  10  10     2843.87     2698.59    133.30 o 
   7  10  10     3121.71     2979.98    139.38 o 
   8  10  10     3329.65     3476.14    151.16 o 
   9  10  10     3071.11     2977.75    143.77 o 
  -2  -9  11     2512.37     2616.13    164.15 o 
  -1  -9  11     1140.90     1133.11     66.22 o 
   0  -9  11      682.36      749.41     62.88 o 
   1  -9  11      208.82      258.71     41.00 o 
  -4  -8  11      409.11      424.01     50.77 o 
  -3  -8  11     2884.95     3224.24    170.68 o 
  -2  -8  11     3185.39     3247.65    105.76 o 
  -1  -8  11     5539.44     5415.11    143.52 o 
   0  -8  11     4136.42     4181.28    120.55 o 
   1  -8  11     2253.93     2125.28     80.97 o 
   2  -8  11     2281.67     2383.82     91.70 o 
   3  -8  11      240.64      250.92     37.32 o 
  -4  -7  11      122.79      125.61     39.31 o 
  -3  -7  11      582.12      568.47     51.13 o 
  -2  -7  11       44.72       84.04     33.17 o 
  -1  -7  11     1578.37     1489.00    106.39 o 
   0  -7  11     2394.39     2379.02    246.98 o 
   1  -7  11     5853.73     5841.43    146.77 o 
   2  -7  11     3356.28     3243.72    130.51 o 
   3  -7  11     5539.94     5422.76    139.39 o 
   4  -7  11     3248.63     3199.07    103.04 o 
   5  -7  11      713.88      713.13     90.34 o 
  -5  -6  11     3127.69     3119.18    107.48 o 
  -4  -6  11     5700.57     5689.47    150.66 o 
  -3  -6  11     4573.95     4463.91    126.22 o 
  -2  -6  11     3570.77     3476.80    165.39 o 
  -1  -6  11     1887.25     1892.20     74.54 o 
   0  -6  11       67.22       38.42     26.07 o 
   1  -6  11      394.53      330.19     37.91 o 
   2  -6  11      669.39      658.89     88.52 o 
   3  -6  11     2495.05     2525.73     92.54 o 
   4  -6  11     1990.45     1730.09     69.14 o 
   5  -6  11     3045.17     3078.89    100.87 o 
   6  -6  11     2171.86     2063.70    101.52 o 
  -5  -5  11      409.03      457.40     66.16 o 
  -4  -5  11     1220.47     1272.94     66.86 o 
  -3  -5  11     1663.56     1751.62     73.75 o 
  -2  -5  11     5049.11     5029.42    202.16 o 
  -1  -5  11     4386.48     4291.02    202.63 o 
   0  -5  11     5218.57     5098.89    130.65 o 
   1  -5  11     4487.46     4224.36    113.56 o 
   2  -5  11     1573.91     1492.96     62.15 o 
   3  -5  11     1639.46     1545.48     63.23 o 
   4  -5  11        7.49        1.53     35.26 o 
   5  -5  11       51.72       67.06     27.45 o 
   6  -5  11      871.27      841.26     61.55 o 
   7  -5  11     2653.71     2625.79     90.78 o 
  -5  -4  11      990.15     1000.00     88.30 o 
  -4  -4  11     2417.72     2346.89    116.81 o 
  -3  -4  11        7.65       13.01     29.16 o 
  -2  -4  11       51.90       61.05     34.48 o 
  -1  -4  11      219.99      233.65     35.43 o 
   0  -4  11     3421.39     3230.66    145.41 o 
   1  -4  11     1044.43     1012.17     51.29 o 
   2  -4  11     3828.62     3635.61     99.99 o 
   3  -4  11     4518.51     4113.01    108.36 o 
   4  -4  11     5636.72     5294.39    130.54 o 
   5  -4  11     3517.58     3455.29     98.20 o 
   6  -4  11     1211.70     1225.81     56.90 o 
   7  -4  11      409.61      431.36     55.70 o 
   8  -4  11       76.34      140.48     52.46 o 
  -5  -3  11     5214.20     5099.14    194.58 o 
  -4  -3  11     3538.96     3703.74    153.06 o 
  -3  -3  11     6305.74     6279.79    211.47 o 
  -2  -3  11     2517.69     2828.58     90.38 o 
  -1  -3  11       99.78      131.08     49.39 o 
   0  -3  11      389.98      391.42     38.08 o 
   1  -3  11      455.27      434.85     37.04 o 
   2  -3  11      213.19      238.05     29.94 o 
   3  -3  11      920.75      932.04    115.52 o 
   4  -3  11     3608.53     3494.73    129.68 o 
   5  -3  11     3414.18     3261.93     94.15 o 
   6  -3  11     6399.06     6214.84    148.64 o 
   7  -3  11     3787.78     3760.37    106.04 o 
   8  -3  11     2114.37     2300.06     95.39 o 
   9  -3  11     1687.80     1603.72     71.74 o 
  -5  -2  11       14.75       34.07     51.21 o 
  -4  -2  11      824.95      989.29     86.41 o 
  -3  -2  11     3441.37     3564.93    145.43 o 
  -2  -2  11     3567.99     3513.99    139.49 o 
  -1  -2  11    10699.54    11135.63    239.92 o 
   0  -2  11     7587.38     7393.37    388.35 o 
   1  -2  11     6090.10     5485.54    210.32 o 
   2  -2  11     6483.23     6233.69    144.06 o 
   3  -2  11      339.34      319.75     31.60 o 
   4  -2  11       34.28       16.48     20.82 o 
   5  -2  11      451.41      439.75     35.55 o 
   6  -2  11      607.63      602.86     41.05 o 
   7  -2  11      968.46      988.48     51.68 o 
   8  -2  11     3853.80     4058.94    113.79 o 
   9  -2  11     3233.00     3049.32     97.20 o 
  -5  -1  11     3214.33     3143.89    149.32 o 
  -4  -1  11      428.18      537.21     72.14 o 
  -3  -1  11      821.06      900.24     80.05 o 
  -2  -1  11        3.40       18.35     35.41 o 
  -1  -1  11      286.13      299.03     48.05 o 
   0  -1  11      904.16      982.27     76.97 o 
   1  -1  11     6916.36     6874.05    156.21 o 
   2  -1  11     3805.85     3750.22     99.00 o 
   3  -1  11     6080.55     5904.97    137.12 o 
   4  -1  11     5558.75     5255.17    125.12 o 
   5  -1  11     3341.55     3333.43     91.42 o 
   6  -1  11     1872.42     1856.96    104.66 o 
   7  -1  11      327.10      284.47     32.70 o 
   8  -1  11      133.74      140.26     28.52 o 
   9  -1  11      344.73      350.85     66.01 o 
  10  -1  11     1286.46     1299.79     84.47 o 
  -4   0  11     4082.54     4630.92    185.54 o 
  -3   0  11     3772.13     3660.62    153.35 o 
  -2   0  11     4934.46     5041.38    180.97 o 
  -1   0  11     3117.36     3096.52    128.37 o 
   0   0  11      424.81      442.28     38.35 o 
   1   0  11        2.49       -7.43     33.26 o 
   2   0  11     1124.37     1056.04     49.14 o 
   3   0  11      938.84      885.51     45.18 o 
   4   0  11     2629.43     2489.20     81.68 o 
   5   0  11     5907.73     5584.33    131.19 o 
   6   0  11     3050.04     3113.63     87.51 o 
   7   0  11     3879.62     3798.82    101.67 o 
   8   0  11     4514.48     4475.63    125.16 o 
   9   0  11     2087.29     2174.31     62.68 o 
  10   0  11     1105.03     1088.32     58.66 o 
  -4   1  11     1073.58     1081.80     96.01 o 
  -3   1  11     1596.29     1776.17    109.97 o 
  -2   1  11     7060.75     6910.29    230.17 o 
  -1   1  11     5844.62     5683.81    194.72 o 
   0   1  11     5230.93     5424.11    183.70 o 
   1   1  11     4297.23     4400.64    111.01 o 
   2   1  11     1228.66     1321.46     76.24 o 
   3   1  11     1908.58     1852.12     63.37 o 
   4   1  11      114.78      110.35     24.22 o 
   5   1  11       11.20       41.97     35.74 o 
   6   1  11      284.11      321.50     31.40 o 
   7   1  11      834.48      790.53     43.91 o 
   8   1  11     2376.73     2332.09     61.41 o 
   9   1  11     5875.46     5847.88    181.91 o 
  10   1  11     2203.68     2287.24     87.99 o 
  11   1  11     4134.47     4228.54    114.76 o 
  -3   2  11       15.14      -35.14     44.03 o 
  -2   2  11       10.24       31.94     43.91 o 
  -1   2  11      629.54      636.97     66.74 o 
   0   2  11     1539.16     1628.91     90.40 o 
   1   2  11     1856.00     2005.59     97.23 o 
   2   2  11     7908.60     8115.44    175.91 o 
   3   2  11     6070.35     6130.74    140.49 o 
   4   2  11     5839.11     5730.63    133.03 o 
   5   2  11     5343.41     5312.14    126.09 o 
   6   2  11     1770.90     1770.22     49.32 o 
   7   2  11       34.24       51.40     19.51 o 
   8   2  11      181.50      213.94     30.31 o 
   9   2  11       79.57      103.53     22.08 o 
  10   2  11      960.94     1081.35     44.69 o 
  11   2  11     1927.01     1956.90     68.30 o 
  -3   3  11     3374.44     3549.12    159.66 o 
  -2   3  11     2568.25     2493.42    126.35 o 
  -1   3  11     2055.39     2030.57    108.84 o 
   0   3  11     1121.00     1117.19     79.44 o 
   1   3  11        8.90       67.02     37.07 o 
   2   3  11       51.01       13.93     32.50 o 
   3   3  11     1280.16     1326.67     79.29 o 
   4   3  11     3955.82     3976.39    102.04 o 
   5   3  11     4024.52     4140.98     83.44 o 
   6   3  11     6974.67     6925.68    145.41 o 
   7   3  11     8346.35     8439.01    146.70 o 
   8   3  11     7150.45     7201.36    131.02 o 
   9   3  11     2303.51     2367.45     62.61 o 
  10   3  11      719.20      758.18     40.18 o 
  11   3  11      426.84      439.84     34.84 o 
  -2   4  11     2988.05     2703.27    134.93 o 
  -1   4  11     4569.00     4897.30    184.10 o 
   0   4  11     3750.33     3864.22    153.49 o 
   1   4  11     3675.64     3810.71    148.24 o 
   2   4  11     2774.18     2958.58    121.68 o 
   3   4  11      607.44      652.25     39.90 o 
   4   4  11      231.56      259.27     29.13 o 
   5   4  11      213.00      241.16     40.30 o 
   6   4  11      228.12      254.39     23.09 o 
   7   4  11     1396.71     1508.01     46.94 o 
   8   4  11     4514.55     4556.51     93.40 o 
   9   4  11     3220.88     3336.46     77.43 o 
  10   4  11     4362.28     4494.80     96.74 o 
  11   4  11     3059.46     3207.25    108.10 o 
  -1   5  11       22.07       30.52     46.44 o 
   0   5  11      811.78      860.56     78.93 o 
   1   5  11     3999.40     4150.13    158.52 o 
   2   5  11     3210.03     3312.52     92.50 o 
   3   5  11     5293.99     5561.92    171.28 o 
   4   5  11     3283.98     3426.58     90.89 o 
   5   5  11     3635.48     3862.10    138.21 o 
   6   5  11     2297.68     2416.44     74.68 o 
   7   5  11       99.27      108.91     20.76 o 
   8   5  11      295.55      283.88     26.13 o 
   9   5  11      568.79      606.78     48.31 o 
  10   5  11      422.16      501.57     61.71 o 
  11   5  11     2044.20     2134.41     88.16 o 
   0   6  11      664.63      653.20     74.24 o 
   1   6  11      106.64      119.40     31.20 o 
   2   6  11      160.60      163.11     31.91 o 
   3   6  11      972.43      959.89     50.85 o 
   4   6  11     2807.03     2959.17     85.28 o 
   5   6  11     3216.11     3377.50    156.95 o 
   6   6  11     4568.95     4621.02    165.90 o 
   7   6  11     5773.44     5831.94    142.65 o 
   8   6  11     1609.79     1814.42     71.96 o 
   9   6  11     1425.79     1454.43     66.00 o 
  10   6  11     2261.61     2367.80     87.98 o 
  11   6  11       64.34       44.69     34.06 o 
   1   7  11     2792.85     2875.24    205.67 o 
   2   7  11     2349.96     2516.06     83.43 o 
   3   7  11     1170.21     1213.87     84.74 o 
   4   7  11       32.53       43.77     37.00 o 
   5   7  11       12.69       75.40     36.25 o 
   6   7  11     1106.71     1131.10     76.68 o 
   7   7  11     1758.22     1750.94    100.99 o 
   8   7  11     1837.46     1885.42    179.11 o 
   9   7  11     4002.51     4038.98    117.90 o 
  10   7  11     4521.99     4629.98    135.30 o 
  11   7  11     5411.81     5453.20    151.96 o 
   3   8  11     2582.85     2684.82    129.68 o 
   4   8  11     2703.13     2764.33    127.53 o 
   5   8  11     2439.18     2536.25    122.55 o 
   6   8  11     1859.53     1870.06    101.28 o 
   7   8  11      844.30      765.21     70.78 o 
   8   8  11       13.36       14.60     42.59 o 
   9   8  11      275.95      245.60     37.81 o 
  10   8  11      869.09     1018.24     65.22 o 
   5   9  11     1425.56     1416.75     96.02 o 
   6   9  11     4249.93     4396.98    174.88 o 
   7   9  11     3391.45     3595.00    154.00 o 
   9   9  11     2127.28     2190.37     84.86 o 
  -1  -8  12     1501.74     1485.08    107.64 o 
   0  -8  12      748.00      672.54    119.95 o 
   1  -8  12     2153.92     2224.18    145.32 o 
  -3  -7  12     1396.05     1620.32     78.88 o 
  -2  -7  12     1426.64     1424.93    121.30 o 
  -1  -7  12      295.66      307.91     42.47 o 
   0  -7  12      299.26      307.05     85.36 o 
   1  -7  12      110.70       88.18     61.05 o 
   2  -7  12     1702.51     1727.93    121.77 o 
   3  -7  12     2246.39     2117.09    134.83 o 
   4  -7  12     2537.64     2492.08     89.92 o 
  -3  -6  12     4636.57     4784.15    252.03 o 
  -2  -6  12     5960.86     5881.60    234.61 o 
  -1  -6  12     4466.11     4368.91    124.44 o 
   0  -6  12     3534.79     3344.97    103.59 o 
   1  -6  12     1694.16     1686.51     71.26 o 
   2  -6  12      696.99      726.92     52.24 o 
   3  -6  12      109.31      133.64     31.18 o 
   4  -6  12      182.33      170.25     32.86 o 
   5  -6  12      550.50      625.30    112.63 o 
  -4  -5  12        8.51      -23.45     44.71 o 
  -3  -5  12      867.15      927.90     62.85 o 
  -2  -5  12      367.59      355.38     43.48 o 
  -1  -5  12     2650.71     2487.86     89.48 o 
   0  -5  12     2558.58     2436.27     88.79 o 
   1  -5  12     3254.08     3110.34     97.42 o 
   2  -5  12     7351.89     7075.74    169.79 o 
   3  -5  12     2217.77     2181.80     78.56 o 
   4  -5  12     3637.31     3593.38    178.74 o 
   5  -5  12     1494.99     1484.07     65.57 o 
   6  -5  12      164.54      175.54     33.40 o 
  -4  -4  12     2266.35     2410.60    127.15 o 
  -3  -4  12     1935.65     2137.81    115.19 o 
  -2  -4  12     1132.21     1196.50    104.33 o 
  -1  -4  12      850.23      840.62     87.41 o 
   0  -4  12       37.02       57.53     29.31 o 
   1  -4  12     1127.74     1204.44     89.86 o 
   2  -4  12     1893.52     1893.20     72.85 o 
   3  -4  12     4725.64     4283.36    115.33 o 
   4  -4  12     4163.02     4003.22    117.30 o 
   5  -4  12     4116.85     4006.09    111.34 o 
   6  -4  12     4690.22     4626.73    125.03 o 
   7  -4  12     2156.28     2218.50     82.10 o 
  -4  -3  12     2361.72     2505.56    130.89 o 
  -3  -3  12     3400.45     3354.83    144.80 o 
  -2  -3  12     3739.80     3897.54    153.82 o 
  -1  -3  12     3064.58     3183.42    181.19 o 
   0  -3  12     3489.16     3362.99    100.84 o 
   1  -3  12     4546.70     4298.63    114.99 o 
   2  -3  12      246.07      284.22     34.06 o 
   3  -3  12      127.35      109.69     27.35 o 
   4  -3  12      288.92      248.18     38.35 o 
   5  -3  12     1570.59     1512.43     62.39 o 
   6  -3  12     1642.28     1538.64     95.56 o 
   7  -3  12     2683.80     2707.99    175.25 o 
   8  -3  12     1664.24     1547.14     68.30 o 
  -4  -2  12      160.24      174.43     55.70 o 
  -3  -2  12       79.27      105.15     47.55 o 
  -2  -2  12     1321.84     1399.03     89.75 o 
  -1  -2  12     1141.32     1161.62     89.16 o 
   0  -2  12     4567.93     4538.96    180.00 o 
   1  -2  12     9827.16     9278.81    202.52 o 
   2  -2  12     4077.24     3773.36    104.67 o 
   3  -2  12     5189.38     5221.16    129.00 o 
   4  -2  12     1670.54     1570.05     61.81 o 
   5  -2  12     1327.56     1331.81     58.41 o 
   6  -2  12      660.97      657.74     44.58 o 
   7  -2  12        0.27       26.31     35.96 o 
   8  -2  12      189.42      225.02     47.14 o 
   9  -2  12     1872.94     1937.26    109.34 o 
  -3  -1  12     2292.23     2326.35    121.91 o 
  -2  -1  12     2111.53     2134.45    110.90 o 
  -1  -1  12      135.56      174.45     46.98 o 
   0  -1  12       40.19       84.07     29.57 o 
   1  -1  12      669.94      685.94     74.29 o 
   2  -1  12     3872.44     3705.08    101.70 o 
   3  -1  12     2349.20     2222.58     73.63 o 
   4  -1  12     5372.17     5163.48    150.95 o 
   5  -1  12     5389.83     5157.79    133.14 o 
   6  -1  12     4963.25     4875.12    208.75 o 
   7  -1  12     6233.89     5730.05    400.77 o 
   8  -1  12     2304.31     2205.38     78.76 o 
   9  -1  12      992.80      964.81     55.93 o 
  -3   0  12     3569.98     3792.14    162.26 o 
  -2   0  12     3529.52     3421.96    146.63 o 
  -1   0  12     4973.09     5314.11    189.27 o 
   0   0  12     7674.99     8120.70    252.67 o 
   1   0  12     1370.96     1369.47     60.56 o 
   2   0  12      590.01      559.42     42.64 o 
   3   0  12      330.90      313.19     33.71 o 
   4   0  12      315.18      339.77     34.94 o 
   5   0  12      254.91      266.32     78.59 o 
   6   0  12     3726.82     3646.23    101.56 o 
   7   0  12     3828.86     3809.43    105.25 o 
   8   0  12     3162.24     3096.58     93.70 o 
   9   0  12     4732.13     4641.50    256.38 o 
  10   0  12     1425.98     1550.58    137.29 o 
  -2   1  12      204.49      228.62     57.03 o 
  -1   1  12     1746.89     1840.11    106.29 o 
   0   1  12     2010.99     2128.46    107.48 o 
   1   1  12     3960.01     3970.33    149.88 o 
   2   1  12     5997.26     6244.03    213.52 o 
   3   1  12     3449.07     3414.37     96.12 o 
   4   1  12     5796.30     5573.66    211.28 o 
   5   1  12     1337.07     1258.23    120.61 o 
   6   1  12      501.57      561.63     42.27 o 
   7   1  12       58.31       83.73     26.90 o 
   8   1  12      686.61      757.95     48.39 o 
   9   1  12      871.04      818.30     49.96 o 
  10   1  12     1649.14     1704.04     81.77 o 
  -2   2  12      598.13      624.79     75.54 o 
  -1   2  12      511.71      525.41     69.42 o 
   0   2  12       10.44       -7.44     38.25 o 
   1   2  12      417.95      491.45     59.74 o 
   2   2  12      341.29      303.41     49.93 o 
   3   2  12     3435.41     3619.65    145.72 o 
   4   2  12     3539.59     3411.08     94.65 o 
   5   2  12     5240.12     5184.79    127.68 o 
   6   2  12     6019.90     6040.09    143.93 o 
   7   2  12     1289.60     1269.25     57.27 o 
   8   2  12     2304.74     2325.61     77.93 o 
   9   2  12     1323.45     1344.93     72.68 o 
  10   2  12       26.26       36.55     32.03 o 
  -1   3  12     3401.18     3539.97    155.51 o 
   0   3  12     2280.32     2458.44    123.06 o 
   1   3  12     1778.41     1842.64    100.77 o 
   2   3  12     1788.68     1916.33     98.90 o 
   3   3  12      978.28     1041.21     76.40 o 
   4   3  12       14.01       21.95     23.80 o 
   5   3  12      972.60      967.41     56.90 o 
   6   3  12     1359.46     1526.60     62.59 o 
   7   3  12     5133.29     5145.11    128.36 o 
   8   3  12     5429.93     5615.14    166.21 o 
   9   3  12     3296.18     3441.29     93.30 o 
  10   3  12     3681.01     3779.19     88.87 o 
   0   4  12     2646.63     2561.71    126.72 o 
   1   4  12     2657.20     2457.79    118.66 o 
   2   4  12     4828.77     5092.06    182.10 o 
   3   4  12    11116.59    11704.25    335.36 o 
   4   4  12     2366.11     2653.21    114.87 o 
   5   4  12     2018.47     2110.36     72.68 o 
   6   4  12      867.18      895.41     50.09 o 
   7   4  12        7.50       30.19     22.20 o 
   8   4  12       62.85       96.37     23.00 o 
   9   4  12     1136.54     1179.63     46.58 o 
  10   4  12     1256.53     1215.60     67.68 o 
   0   5  12       91.21       56.22     47.98 o 
   1   5  12       32.50      -26.86     41.13 o 
   2   5  12      852.67      983.52     77.80 o 
   3   5  12     1357.42     1593.90     94.28 o 
   4   5  12     3107.26     3464.34    135.74 o 
   5   5  12     4081.72     4417.59    110.15 o 
   6   5  12     3109.35     3098.43    122.52 o 
   7   5  12     4362.84     4578.55     95.19 o 
   8   5  12     3752.25     4006.08    113.14 o 
   9   5  12     1009.57      980.03     60.23 o 
  10   5  12      152.88      172.94     37.95 o 
   2   6  12      907.02     1002.33     85.31 o 
   3   6  12       20.50       67.01     43.64 o 
   4   6  12       75.85       94.11     65.23 o 
   5   6  12      192.72      179.30     43.36 o 
   6   6  12     1992.15     2102.34     99.44 o 
   7   6  12      777.01      789.56     97.81 o 
   8   6  12     1801.77     1928.32     96.73 o 
   9   6  12     3907.56     4025.93    162.80 o 
  10   6  12     2758.24     2968.50    127.49 o 
   3   7  12     2120.30     2096.66    108.47 o 
   4   7  12     3202.40     3218.02    137.36 o 
   5   7  12     1218.10     1277.78     86.89 o 
   6   7  12      522.46      503.50     59.67 o 
   8   7  12       34.30       35.27     28.55 o 
   9   7  12      235.82      205.52     37.84 o 
   5   8  12     3577.41     3416.96    145.19 o 
   6   8  12     2744.81     2853.64    129.34 o 
   7   8  12     3443.71     3500.42    145.73 o 
   8   8  12     3165.15     3115.04    136.90 o 
  -1  -6  13     4361.92     4256.14    195.19 o 
   0  -6  13     2704.55     2685.79     95.69 o 
   1  -6  13     3593.07     3347.98    107.49 o 
   2  -6  13     5001.70     5057.58    138.69 o 
   3  -6  13     1617.94     1629.48     73.44 o 
  -2  -5  13      145.69      153.48     39.89 o 
  -1  -5  13       40.32      -14.96     54.85 o 
   0  -5  13      121.13      129.21     36.64 o 
   1  -5  13     2206.49     2208.17     85.18 o 
   2  -5  13     2281.55     2269.02    153.17 o 
   3  -5  13     5341.89     5356.89    141.72 o 
   4  -5  13     3248.74     3238.32    129.34 o 
   5  -5  13     1980.92     1968.75     78.46 o 
  -2  -4  13     3777.58     3733.97    155.54 o 
  -1  -4  13     3443.55     3691.18    132.71 o 
   0  -4  13     2118.08     2072.65     81.73 o 
   1  -4  13     1553.99     1494.55     68.40 o 
   2  -4  13       13.67      -12.01     27.04 o 
   3  -4  13      273.37      267.04     37.72 o 
   4  -4  13      843.74      815.83     52.17 o 
   5  -4  13     1319.53     1204.65    169.06 o 
   6  -4  13     1439.88     1318.35     82.92 o 
  -2  -3  13     2049.73     2179.20    115.98 o 
  -1  -3  13     2043.90     2224.08     84.99 o 
   0  -3  13     5408.74     5331.93    207.48 o 
   1  -3  13     3625.65     3763.63    142.86 o 
   2  -3  13     2015.62     2001.11     75.50 o 
   3  -3  13     3712.35     3477.54    102.64 o 
   4  -3  13      859.96      828.19     52.00 o 
   5  -3  13      744.13      735.95    102.92 o 
   6  -3  13       56.90       40.34     28.39 o 
   7  -3  13      339.73      325.96     39.76 o 
  -2  -2  13     1043.86     1073.81     92.36 o 
  -1  -2  13       30.14       45.91     44.12 o 
   0  -2  13      112.98      154.86     35.51 o 
   1  -2  13      208.39      232.23     35.83 o 
   2  -2  13     1175.65     1203.05     60.46 o 
   3  -2  13     1898.06     1883.15     71.43 o 
   4  -2  13     5846.83     5402.22    171.10 o 
   5  -2  13     4060.54     3975.45    110.69 o 
   6  -2  13     2736.11     2658.84     88.35 o 
   7  -2  13     2042.06     2054.99     77.96 o 
   8  -2  13      489.34      475.67     45.58 o 
  -2  -1  13     3736.11     3994.30    164.67 o 
  -1  -1  13      779.13      712.52     74.55 o 
   0  -1  13      705.59      633.72     67.37 o 
   1  -1  13     1970.60     2057.40    115.14 o 
   2  -1  13     1294.74     1239.10     98.48 o 
   3  -1  13        9.48       44.88     31.95 o 
   4  -1  13      421.32      428.27     39.74 o 
   5  -1  13     1417.77     1323.04     74.46 o 
   6  -1  13     3829.27     3950.92    110.16 o 
   7  -1  13     2701.91     2752.18     90.92 o 
   8  -1  13     4749.20     4882.30    131.59 o 
  -1   0  13     6007.61     6010.53    212.58 o 
   0   0  13     5851.91     6054.04    209.10 o 
   1   0  13     5592.07     5395.77    190.01 o 
   2   0  13     4616.43     4528.22    177.39 o 
   3   0  13     1980.16     1885.45     71.32 o 
   4   0  13     1591.53     1453.27     62.79 o 
   5   0  13       70.06       94.21     28.93 o 
   6   0  13      107.49      123.61     29.68 o 
   7   0  13       50.19       50.38     32.36 o 
   8   0  13      922.26      980.51     65.19 o 
   9   0  13     2459.29     2464.02    147.79 o 
  -1   1  13      426.65      378.17     64.31 o 
   0   1  13       97.73      158.77     50.69 o 
   1   1  13      951.61     1213.22     88.29 o 
   2   1  13     1046.20     1190.92     82.44 o 
   3   1  13     4133.66     3983.83    123.91 o 
   4   1  13     4333.28     4393.30    116.26 o 
   5   1  13     4814.08     4798.88    123.79 o 
   6   1  13     2832.84     2937.54     91.50 o 
   7   1  13     1935.25     1878.94     71.47 o 
   8   1  13     1042.91      994.56     74.81 o 
   9   1  13        7.01       71.54     32.02 o 
   0   2  13     1517.34     1540.34     99.10 o 
   1   2  13      741.24      816.02     78.07 o 
   2   2  13      173.78      206.70     48.87 o 
   4   2  13      920.81      908.85     55.25 o 
   5   2  13     1614.12     1681.88     68.00 o 
   6   2  13     1803.06     1812.54     70.43 o 
   7   2  13     3580.22     3770.67    107.44 o 
   8   2  13     2781.44     2892.74     92.34 o 
   9   2  13     2854.72     3122.91     99.38 o 
   0   3  13     3378.11     3861.26    162.54 o 
   1   3  13     2964.59     3267.86    142.55 o 
   2   3  13     3233.36     3821.02    154.76 o 
   3   3  13     2481.61     2918.67    127.43 o 
   5   3  13     1171.88     1237.42     59.17 o 
   6   3  13       10.25       56.43     26.90 o 
   7   3  13       12.06       32.67     26.72 o 
   8   3  13      658.33      724.13     50.87 o 
   9   3  13     1507.15     1594.87     70.12 o 
   1   4  13      549.76      632.75     75.26 o 
   2   4  13     3149.21     3191.72    141.69 o 
   3   4  13     3936.33     4242.65    162.58 o 
   4   4  13     4620.33     5361.94    186.58 o 
   6   4  13     3344.88     3431.88    100.86 o 
   7   4  13      779.53      806.40     51.23 o 
   8   4  13       81.33      139.67     40.60 o 
   9   4  13      608.28      783.36     63.65 o 
   2   5  13      115.36      120.83     51.94 o 
   3   5  13        7.75       60.20     45.11 o 
   4   5  13      343.86      488.55     62.99 o 
   5   5  13     1269.80     1473.43     92.09 o 
   7   5  13     4824.60     5267.13    135.81 o 
   9   5  13     3258.98     3445.69    163.36 o 
   4   6  13     1266.56     1407.80     93.29 o 
   1  -4  14     3162.01     3034.99    101.58 o 
   2  -4  14     2159.83     2050.75     82.70 o 
   3  -4  14     1124.74     1067.63     85.72 o 
   4  -4  14      259.86      266.68     39.88 o 
   0  -3  14      352.23      342.17     46.34 o 
   1  -3  14     3489.21     3411.35    152.20 o 
   2  -3  14     5394.86     4910.37    154.09 o 
   3  -3  14     2056.35     1962.21     84.48 o 
   4  -3  14     4688.33     4581.06    128.05 o 
   5  -3  14     2068.96     2006.20     78.65 o 
   0  -2  14     1308.81     1265.16     92.46 o 
   1  -2  14      127.99      102.97     56.69 o 
   2  -2  14      434.12      423.89     89.52 o 
   3  -2  14      954.33      968.14    143.34 o 
   4  -2  14     1504.31     1508.38     79.77 o 
   5  -2  14     2907.96     2799.48     92.95 o 
   6  -2  14     3574.43     3539.84    203.82 o 
   0  -1  14     2423.90     2640.09    129.81 o 
   1  -1  14     4247.48     4563.59    177.44 o 
   2  -1  14     1091.27     1134.38     65.38 o 
   3  -1  14     1684.29     1605.39     98.49 o 
   4  -1  14     1937.17     1877.10    154.15 o 
   5  -1  14        0.15        3.44     28.26 o 
   6  -1  14       94.09       77.67     30.22 o 
   7  -1  14     1471.85     1566.79     70.69 o 
   1   0  14     2642.43     2708.70    128.86 o 
   3   0  14     5633.60     5631.87    142.85 o 
   4   0  14     2049.12     1911.73    161.98 o 
   5   0  14     2978.20     3035.02     96.42 o 
   6   0  14     1999.89     2013.52     94.09 o 
   7   0  14      873.07      838.22     54.60 o 
   1   1  14      135.81       95.93     49.60 o 
   2   1  14       19.95        8.01     43.17 o 
   4   1  14     2514.32     2662.48     90.15 o 
   5   1  14     2835.09     2890.66     94.09 o 
   6   1  14     4822.32     4572.96    124.97 o 
   7   1  14     5749.94     5537.07    142.91 o 
   8   1  14     2579.80     2755.85     93.85 o 
   2   2  14     2759.75     2728.11    130.41 o 
   3   2  14     1721.22     1757.76    102.36 o 
   5   2  14      101.68      112.88     34.92 o 
   6   2  14      895.56      941.70     55.92 o 
   7   2  14     1149.96     1158.82     63.10 o 
   8   2  14     1639.30     1767.93     76.33 o 
   3   3  14     2786.48     3121.80    139.48 o 
   4   3  14     4541.83     4873.29    181.23 o 
   6   3  14     1744.14     1761.17     71.84 o 
   7   3  14     1219.35     1288.41     64.81 o 
   8   3  14      204.24      212.30     36.66 o 
   4   4  14      878.28     1050.72     88.75 o 
   5   4  14     2041.97     2289.12    115.81 o 
   7   4  14     1741.56     1906.92     75.79 o 
                                                 
